# Supplementary material for: Effect of freeze-thaw cycling on grain size of biochar
Source: PLoS One. 2018 Jan 12;13(1):e0191246. doi: 10.1371/journal.pone.0191246 (PMC5766239; doi:10.1371/journal.pone.0191246)
Supplement: S1 Table — (XLS) [file pone.0191246.s001.xls]

## Sheet: Sheet1
Species	Average U.S. inland rain	Synthetic rain
	(Berner & Berner, 1996)
Na+	0.4	0.3
K+	0.2	0.2
Mg2+	0.1	0.1
Ca2+	1.4	1.4
NH4+	0.3	0.3
Cl-	0.41	0.5
SO42-	3	3.8
NO3-	1.2	1.4
