# Supplementary material for: Effect of freeze-thaw cycling on grain size of biochar
Source: PLoS One. 2018 Jan 12;13(1):e0191246. doi: 10.1371/journal.pone.0191246 (PMC5766239; doi:10.1371/journal.pone.0191246)
Supplement: S2 Table — Each spreadsheet contains data for each figure. (XLS) [file pone.0191246.s002.xls]

## Sheet: Fig2
Pine biochar			p1	p2	p4	p8	p14	p15	p3	p5	p6	p7	p9	p10	p11	p13	p12		mean	std		1 F&T cycle (p5, p6, p15)						2 F&T cycles (p1, p2, p3)						5 F&T cycles (p7,p8,p9)						10 F&T cycles (p10,p11,p12)						20 F&T cycles (p4, p13,p14)
Size class	[mm]	[mm]	p3 [%]	p3 [%]	p3 [%]	p3 [%]	p3 [%]	p3 [%]	p3 [%]	p3 [%]	p3 [%]	p3 [%]	p3 [%]	p3 [%]	p3 [%]	p3 [%]	p3 [%]		mean	std		p3 [%]	p3 [%]	p3 [%]	mean	std		p3 [%]	p3 [%]	p3 [%]	mean	std		p3 [%]	p3 [%]	p3 [%]	mean	std		p3 [%]	p3 [%]	p3 [%]	mean	std		p3 [%]	p3 [%]	p14	mean
0	0.05	0.025	0	0	0	0	0	0	0	0	0	0	0	0	0	0	0		0	0		0	0	0	0	0		0	0	0	0	0		0	0	0	0	0		0	0	0	0	0		0	0	p3 [%]	0
-0.05	0.0531	0.05155	0	0	0	0	0	0	0	0	0	0	0	0	0	0	0		0	0		0	0	0	0	0		0	0	0	0	0		0	0	0	0	0		0	0	0	0	0		0	0.1	0	0.05
-0.0531	0.0564	0.05475	0	0	0	0	0	0	0	0	0	0	0	0	0	0	0		0	0		0	0	0	0	0		0	0	0	0	0		0	0	0	0	0		0	0	0	0	0		0	0	0	0
-0.0564	0.0598	0.0581	0	0	0	0	0	0	0	0	0	0	0	0	0	0	0		0	0		0	0	0	0	0		0	0	0	0	0		0	0	0	0	0		0	0	0	0	0		0	0	0	0
-0.0598	0.0635	0.06165	0	0	0	0	0	0	0	0	0	0	0	0	0	0	0		0	0		0	0	0	0	0		0	0	0	0	0		0	0	0	0	0		0	0	0	0	0		0.1	0	0.1	0.05
-0.0635	0.0675	0.0655	0	0	0	0	0	0	0	0	0	0	0	0	0	0	0		0	0		0	0	0	0	0		0	0	0	0	0		0	0	0	0	0		0.1	0.1	0	0.0666667	0.057735		0	0	0	0
-0.0675	0.0716	0.06955	0	0	0	0	0	0	0	0	0	0	0	0	0	0	0		0	0		0	0	0	0	0		0	0	0	0	0		0.1	0	0	0.0333333	0.057735		0	0	0.1	0.0333333	0.057735		0	0	0	0
-0.0716	0.0761	0.07385	0	0	0	0	0	0	0	0	0	0	0	0	0	0	0		0	0		0	0	0	0	0		0	0	0	0	0		0	0	0	0	0		0	0	0	0	0		0	0.1	0	0.05
-0.0761	0.0807	0.0784	0	0	0	0	0	0	0	0	0	0	0	0.1	0	0	0		0.00666667	0.0258199		0	0	0	0	0		0	0	0	0	0		0	0	0	0	0		0	0	0	0	0		0	0	0	0
-0.0807	0.0857	0.0832	0	0	0	0	0	0	0	0	0	0	0	0	0	0	0		0	0		0	0	0	0	0		0	0	0	0	0		0	0.1	0.1	0.0666667	0.057735		0	0	0	0	0		0	0	0	0
-0.0857	0.091	0.08835	0	0	0	0	0	0	0	0	0	0	0	0	0	0	0		0	0		0	0	0	0	0		0	0	0	0	0		0	0	0	0	0		0	0	0	0	0		0.1	0.1	0.1	0.1
-0.091	0.0966	0.0938	0	0	0	0	0	0	0	0	0	0	0	0	0	0	0		0	0		0	0	0	0	0		0	0	0	0	0		0	0	0	0	0		0.1	0.1	0	0.0666667	0.057735		0	0	0	0
-0.0966	0.1026	0.0996	0	0	0	0	0	0	0	0	0	0	0	0	0	0	0		0	0		0	0	0.1	0.0333333	0.057735		0	0	0.1	0.0333333	0.057735		0	0	0	0	0		0	0	0	0	0		0	0.1	0	0.05
-0.1026	0.109	0.1058	0	0	0	0	0	0	0	0	0	0	0	0	0	0	0.1		0.00666667	0.0258199		0	0	0	0	0		0	0	0	0	0		0.1	0	0	0.0333333	0.057735		0	0	0.1	0.0333333	0.057735		0	0.1	0.1	0.05
-0.109	0.1157	0.11235	0	0	0	0	0	0	0	0	0	0	0	0	0	0.1	0		0.00666667	0.0258199		0.1	0.1	0	0.0666667	0.057735		0	0.1	0	0.0333333	0.057735		0	0	0	0	0		0.1	0.1	0	0.0666667	0.057735		0.1	0	0	0.05
-0.1157	0.1228	0.11925	0	0	0	0	0	0	0	0	0	0	0	0	0	0	0		0	0		0	0	0	0	0		0	0	0	0	0		0	0	0	0	0		0	0	0	0	0		0	0.1	0	0.05
-0.1228	0.1304	0.1266	0	0	0	0	0	0	0	0	0	0.1	0	0.1	0	0	0		0.0133333	0.0351866		0	0	0	0	0		0.1	0	0	0.0333333	0.057735		0.1	0.1	0.1	0.1	1.69967e-17		0.1	0	0.1	0.0666667	0.057735		0.1	0.1	0.1	0.1
-0.1304	0.1385	0.13445	0	0	0	0.1	0	0	0	0	0	0	0	0	0	0	0		0.00666667	0.0258199		0	0	0	0	0		0	0	0	0	0		0	0	0	0	0		0	0.1	0	0.0333333	0.057735		0.1	0.1	0.1	0.1
-0.1385	0.147	0.14275	0	0	0	0	0	0	0	0	0	0	0	0	0.1	0	0		0.00666667	0.0258199		0	0	0	0	0		0	0	0	0	0		0	0	0	0	0		0.1	0.1	0.1	0.1	1.69967e-17		0	0.2	0	0.1
-0.147	0.1561	0.15155	0	0	0	0	0	0	0	0	0	0	0	0	0	0	0		0	0		0	0	0.1	0.0333333	0.057735		0	0	0	0	0		0.1	0	0	0.0333333	0.057735		0	0	0	0	0		0.1	0.1	0.1	0.1
-0.1561	0.1657	0.1609	0	0	0	0	0.1	0	0	0	0.1	0	0.1	0.1	0	0	0		0.0266667	0.0457738		0	0	0	0	0		0	0	0.1	0.0333333	0.057735		0	0.1	0.1	0.0666667	0.057735		0.1	0.1	0.1	0.1	1.69967e-17		0.1	0.2	0.1	0.15
-0.1657	0.176	0.17085	0	0	0	0	0	0	0	0	0	0	0	0	0	0	0.1		0.00666667	0.0258199		0	0	0	0	0		0	0	0	0	0		0.1	0	0	0.0333333	0.057735		0.1	0.1	0	0.0666667	0.057735		0.1	0.1	0.1	0.1
-0.176	0.1868	0.1814	0	0	0	0	0	0	0	0.1	0	0	0	0	0	0.1	0		0.0133333	0.0351866		0.1	0.1	0	0.0666667	0.057735		0	0.1	0	0.0333333	0.057735		0	0	0.1	0.0333333	0.057735		0.1	0.1	0.1	0.1	1.69967e-17		0.1	0.2	0.1	0.15
-0.1868	0.1984	0.1926	0	0	0	0	0	0	0.1	0	0	0	0	0.1	0	0	0		0.0133333	0.0351866		0	0	0.1	0.0333333	0.057735		0	0	0	0	0		0.1	0.1	0	0.0666667	0.057735		0.1	0.1	0.1	0.1	1.69967e-17		0.2	0.3	0.1	0.25
-0.1984	0.2106	0.2045	0	0	0	0	0	0.1	0	0	0	0.1	0	0	0	0	0		0.0133333	0.0351866		0	0	0	0	0		0.1	0	0.1	0.0666667	0.057735		0.1	0	0.1	0.0666667	0.057735		0.2	0.1	0.1	0.133333	0.057735		0.1	0.2	0.2	0.15
-0.2106	0.2236	0.2171	0	0	0	0.1	0	0	0	0	0	0	0	0.1	0	0	0		0.0133333	0.0351866		0	0	0	0	0		0	0	0	0	0		0	0.1	0	0.0333333	0.057735		0.1	0.1	0.1	0.1	1.69967e-17		0.2	0.3	0.1	0.25
-0.2236	0.2374	0.2305	0	0	0.1	0	0	0	0	0	0	0	0	0	0.1	0.1	0.1		0.0266667	0.0457738		0.1	0.1	0.1	0.1	1.69967e-17		0	0.1	0	0.0333333	0.057735		0.1	0	0.1	0.0666667	0.057735		0.1	0.2	0.1	0.133333	0.057735		0.2	0.3	0.2	0.25
-0.2374	0.2521	0.24475	0.1	0	0	0	0	0	0	0	0	0	0	0.1	0	0	0		0.0133333	0.0351866		0	0	0	0	0		0	0	0.1	0.0333333	0.057735		0.1	0.1	0	0.0666667	0.057735		0.2	0.1	0.1	0.133333	0.057735		0.2	0.4	0.1	0.3
-0.2521	0.2676	0.25985	0	0	0	0	0	0	0	0	0	0.1	0	0	0	0	0		0.00666667	0.0258199		0	0	0	0	0		0	0	0	0	0		0.1	0.1	0.1	0.1	1.69967e-17		0.2	0.2	0.1	0.166667	0.057735		0.3	0.3	0.2	0.3
-0.2676	0.2842	0.2759	0	0.1	0	0.1	0	0	0	0	0.1	0	0.1	0.1	0	0.1	0.1		0.0466667	0.0516398		0	0	0.1	0.0333333	0.057735		0.1	0.1	0.1	0.1	1.69967e-17		0.1	0	0.1	0.0666667	0.057735		0.2	0.2	0.1	0.166667	0.057735		0.2	0.5	0.2	0.35
-0.2842	0.3017	0.29295	0	0	0	0	0.1	0	0	0	0	0.1	0	0	0.1	0	0		0.02	0.0414039		0.1	0.1	0	0.0666667	0.057735		0	0	0	0	0		0.1	0.1	0.1	0.1	1.69967e-17		0.2	0.2	0.2	0.2	3.39935e-17		0.3	0.4	0.2	0.35
-0.3017	0.3203	0.311	0	0	0	0	0	0.1	0	0.1	0	0	0	0	0	0	0		0.0133333	0.0351866		0	0	0.1	0.0333333	0.057735		0	0	0.1	0.0333333	0.057735		0.1	0.1	0	0.0666667	0.057735		0.2	0.2	0.1	0.166667	0.057735		0.4	0.5	0.3	0.45
-0.3203	0.3401	0.3302	0	0	0	0	0	0	0.1	0	0	0.1	0	0.1	0	0.1	0.1		0.0333333	0.048795		0	0.1	0	0.0333333	0.057735		0	0.1	0	0.0333333	0.057735		0.1	0.1	0.1	0.1	1.69967e-17		0.2	0.2	0.1	0.166667	0.057735		0.3	0.4	0.2	0.35
-0.3401	0.3611	0.3506	0	0	0	0.1	0	0	0	0	0.1	0	0.1	0	0.1	0	0		0.0266667	0.0457738		0.1	0	0.1	0.0666667	0.057735		0.1	0	0.1	0.0666667	0.057735		0.1	0	0.1	0.0666667	0.057735		0.3	0.2	0.1	0.2	0.1		0.4	0.6	0.2	0.5
-0.3611	0.3834	0.37225	0	0	0	0	0	0	0	0	0	0.1	0	0.1	0	0.1	0		0.02	0.0414039		0	0	0.1	0.0333333	0.057735		0	0	0.1	0.0333333	0.057735		0.1	0.1	0.1	0.1	1.69967e-17		0.2	0.2	0.2	0.2	3.39935e-17		0.4	0.5	0.2	0.45
-0.3834	0.4071	0.39525	0	0	0.1	0.1	0	0.1	0	0	0	0	0	0	0	0	0.1		0.0266667	0.0457738		0	0.1	0	0.0333333	0.057735		0	0.1	0	0.0333333	0.057735		0.1	0.1	0.1	0.1	1.69967e-17		0.3	0.3	0.1	0.233333	0.11547		0.5	0.6	0.3	0.55
-0.4071	0.4322	0.41965	0	0	0	0	0.1	0	0.1	0.1	0.1	0.1	0.1	0	0.1	0.1	0		0.0533333	0.0516398		0.1	0	0.1	0.0666667	0.057735		0	0	0.1	0.0333333	0.057735		0.1	0.1	0.1	0.1	1.69967e-17		0.2	0.2	0.2	0.2	3.39935e-17		0.4	0.6	0.2	0.5
-0.4322	0.4589	0.44555	0.1	0	0	0.1	0	0.1	0	0	0	0.1	0	0.1	0	0	0.1		0.04	0.0507093		0	0.1	0.1	0.0666667	0.057735		0.1	0.1	0.1	0.1	1.69967e-17		0.1	0.1	0.1	0.1	1.69967e-17		0.3	0.3	0.1	0.233333	0.11547		0.6	0.7	0.3	0.65
-0.4589	0.4873	0.4731	0	0	0	0	0	0.1	0	0	0.1	0	0	0	0.1	0.1	0		0.0266667	0.0457738		0.1	0.1	0.1	0.1	1.69967e-17		0	0	0.1	0.0333333	0.057735		0.2	0.1	0.1	0.133333	0.057735		0.3	0.3	0.2	0.266667	0.057735		0.5	0.7	0.3	0.6
-0.4873	0.5173	0.5023	0	0.1	0.1	0.1	0	0	0.1	0.1	0	0.1	0.1	0.1	0	0	0.1		0.06	0.0507093		0	0	0.1	0.0333333	0.057735		0.1	0.1	0.1	0.1	1.69967e-17		0.1	0.2	0.1	0.133333	0.057735		0.4	0.3	0.2	0.3	0.1		0.7	0.7	0.3	0.7
-0.5173	0.5493	0.5333	0	0	0	0	0.1	0.1	0	0	0.1	0.1	0.1	0	0.1	0.1	0		0.0466667	0.0516398		0.1	0.1	0.1	0.1	1.69967e-17		0	0.1	0.1	0.0666667	0.057735		0.2	0.1	0.2	0.166667	0.057735		0.3	0.3	0.2	0.266667	0.057735		0.6	0.8	0.3	0.7
-0.5493	0.5832	0.56625	0.1	0	0.1	0.1	0	0.1	0.1	0.1	0.1	0.1	0	0.1	0.1	0.1	0.1		0.08	0.0414039		0.1	0.1	0.2	0.133333	0.057735		0.1	0	0.2	0.1	0.1		0.2	0.1	0.1	0.133333	0.057735		0.4	0.4	0.2	0.333333	0.11547		0.7	0.8	0.3	0.75
-0.5832	0.6192	0.6012	0	0.1	0	0.1	0.1	0.2	0.1	0	0.1	0.1	0.1	0.1	0.1	0.1	0.1		0.0866667	0.0516398		0	0.1	0.2	0.1	0.1		0	0.1	0.1	0.0666667	0.057735		0.1	0.2	0.2	0.166667	0.057735		0.4	0.4	0.2	0.333333	0.11547		0.8	0.9	0.3	0.85
-0.6192	0.6574	0.6383	0.1	0.1	0.1	0.1	0.1	0.1	0.1	0.1	0.1	0.2	0.2	0.1	0.1	0.1	0.1		0.113333	0.0351866		0.1	0.2	0.2	0.166667	0.057735		0.1	0.2	0.2	0.166667	0.057735		0.3	0.2	0.2	0.233333	0.057735		0.4	0.4	0.3	0.366667	0.057735		0.8	0.9	0.4	0.85
-0.6574	0.698	0.6777	0.1	0	0.1	0.2	0.1	0.2	0.1	0.1	0.1	0.1	0.1	0.1	0.1	0.1	0.1		0.106667	0.0457738		0.2	0.1	0.2	0.166667	0.057735		0.1	0.1	0.3	0.166667	0.11547		0.2	0.3	0.2	0.233333	0.057735		0.5	0.4	0.3	0.4	0.1		0.9	0.9	0.4	0.9
-0.698	0.7411	0.71955	0.1	0.2	0.1	0.2	0.1	0.2	0.2	0.2	0.2	0.2	0.2	0.1	0.1	0.1	0.2		0.16	0.0507093		0.1	0.2	0.3	0.2	0.1		0.2	0.2	0.3	0.233333	0.057735		0.3	0.3	0.3	0.3	0		0.5	0.5	0.3	0.433333	0.11547		1	1.1	0.4	1.05
-0.7411	0.7869	0.764	0.2	0.1	0.2	0.2	0.1	0.3	0.2	0.1	0.2	0.3	0.2	0.2	0.2	0.2	0.1		0.186667	0.063994		0.2	0.3	0.3	0.266667	0.057735		0.2	0.2	0.3	0.233333	0.057735		0.4	0.3	0.3	0.333333	0.057735		0.6	0.5	0.4	0.5	0.1		1	1.1	0.5	1.05
-0.7869	0.8355	0.8112	0.3	0.2	0.2	0.3	0.2	0.2	0.3	0.2	0.3	0.2	0.3	0.2	0.3	0.2	0.3		0.246667	0.0516398		0.3	0.3	0.4	0.333333	0.057735		0.2	0.3	0.4	0.3	0.1		0.4	0.5	0.4	0.433333	0.057735		0.7	0.7	0.5	0.633333	0.11547		1.2	1.2	0.6	1.2
-0.8355	0.8871	0.8613	0.3	0.3	0.3	0.3	0.3	0.4	0.3	0.3	0.3	0.4	0.3	0.4	0.3	0.3	0.3		0.32	0.0414039		0.3	0.4	0.5	0.4	0.1		0.3	0.4	0.5	0.4	0.1		0.5	0.5	0.5	0.5	0		0.8	0.7	0.6	0.7	0.1		1.3	1.4	0.6	1.35
-0.8871	0.9418	0.91445	0.4	0.3	0.4	0.5	0.4	0.5	0.4	0.3	0.4	0.4	0.5	0.4	0.4	0.4	0.4		0.406667	0.0593617		0.4	0.4	0.6	0.466667	0.11547		0.4	0.5	0.6	0.5	0.1		0.6	0.6	0.6	0.6	0		0.9	0.8	0.6	0.766667	0.152753		1.5	1.4	0.7	1.45
-0.9418	1	0.9709	0.5	0.4	0.5	0.5	0.5	0.5	0.6	0.5	0.6	0.6	0.6	0.5	0.5	0.5	0.5		0.52	0.0560612		0.5	0.6	0.7	0.6	0.1		0.6	0.6	0.7	0.633333	0.057735		0.8	0.7	0.7	0.733333	0.057735		1.1	1	0.9	1	0.1		1.6	1.7	0.8	1.65
-1	1.0617	1.03085	0.7	0.5	0.7	0.7	0.6	0.7	0.7	0.6	0.8	0.7	0.7	0.7	0.7	0.7	0.7		0.68	0.0676123		0.7	0.7	0.9	0.766667	0.11547		0.7	0.8	0.9	0.8	0.1		0.9	0.9	0.9	0.9	0		1.2	1.1	1.1	1.13333	0.057735		1.7	1.8	1	1.75
-1.0617	1.1273	1.0945	1	0.8	0.8	0.9	0.9	0.9	0.9	0.7	0.9	1	1	0.9	1	0.8	0.8		0.886667	0.0915475		0.9	1	1.1	1	0.1		1	1	1.1	1.03333	0.057735		1.2	1.1	1.2	1.16667	0.057735		1.6	1.3	1.3	1.4	0.173205		2.1	2	1.1	2.05
-1.1273	1.1969	1.1621	1.2	1	1.2	1.1	1.1	1.2	1.3	1.1	1.3	1.2	1.2	1.2	1.2	1.2	1.1		1.17333	0.0798809		1.2	1.2	1.4	1.26667	0.11547		1.3	1.3	1.4	1.33333	0.057735		1.5	1.5	1.5	1.5	0		1.8	1.7	1.7	1.73333	0.057735		2.3	2.3	1.4	2.3
-1.1969	1.2708	1.23385	1.5	1.3	1.5	1.5	1.5	1.5	1.5	1.3	1.5	1.5	1.5	1.5	1.6	1.4	1.4		1.46667	0.0816497		1.5	1.5	1.8	1.6	0.173205		1.6	1.6	1.7	1.63333	0.057735		1.8	1.9	1.8	1.83333	0.057735		2.1	1.9	2	2	0.1		2.6	2.5	1.6	2.55
-1.2708	1.3493	1.31005	2	1.7	1.9	1.9	1.8	1.9	2	1.9	1.9	1.9	2	2	1.9	1.8	1.8		1.89333	0.0883715		1.9	2.1	2.2	2.06667	0.152753		2	2.1	2.1	2.06667	0.057735		2.2	2.2	2.2	2.2	0		2.6	2.4	2.4	2.46667	0.11547		3	2.9	2	2.95
-1.3493	1.4326	1.39095	2.4	2.3	2.4	2.2	2.3	2.4	2.4	2.3	2.5	2.4	2.6	2.3	2.4	2.4	2.4		2.38	0.0941124		2.4	2.5	2.6	2.5	0.1		2.6	2.6	2.7	2.63333	0.057735		2.6	2.7	2.8	2.7	0.1		3	2.7	3	2.9	0.173205		3.2	3.3	2.2	3.25
-1.4326	1.5211	1.47685	3.1	2.8	3	2.8	2.9	2.9	3.2	2.8	3	3	3.2	3	3	2.9	3.1		2.98	0.132017		3.1	3	3.3	3.13333	0.152753		3.2	3.4	3.3	3.3	0.1		3.3	3.2	3.3	3.26667	0.057735		3.4	3.2	3.5	3.36667	0.152753		3.7	3.8	2.9	3.75
-1.5211	1.615	1.56805	3.8	3.4	3.8	3.5	3.4	3.4	3.8	3.6	3.8	3.6	3.9	3.7	3.6	3.7	3.7		3.64667	0.164172		3.8	3.6	3.9	3.76667	0.152753		3.8	4.1	3.8	3.9	0.173205		4.1	4	3.9	4	0.1		3.9	3.9	4.1	3.96667	0.11547		4.1	4.2	3.5	4.15
-1.615	1.7147	1.66485	4.5	4.1	4.5	4.4	4.1	4.1	4.5	4.4	4.7	4.3	4.5	4.5	4.6	4.6	4.4		4.41333	0.188478		4.5	4.4	4.8	4.56667	0.208167		4.5	4.8	4.5	4.6	0.173205		4.7	4.5	4.8	4.66667	0.152753		4.4	4.7	4.8	4.63333	0.208167		4.5	4.5	4	4.5
-1.7147	1.8206	1.76765	5.4	5.2	5.2	4.8	5.1	5.1	5.3	5.3	5.4	4.9	5.2	5.1	5.2	5.5	5.1		5.18667	0.184649		5.1	5.3	5.7	5.36667	0.305505		5.3	5.6	5.5	5.46667	0.152753		5.4	5.1	5.5	5.33333	0.208167		5.3	5.6	5.7	5.53333	0.208167		4.9	5	4.5	4.95
-1.8206	1.933	1.8768	6.2	6.3	6.1	5.7	5.8	5.9	6.3	6.2	6.3	5.9	6	5.8	5.8	6.6	5.7		6.04	0.269391		5.8	6.3	6.4	6.16667	0.321455		6.4	6.3	6.6	6.43333	0.152753		6	6.1	6.3	6.13333	0.152753		6.1	6.5	6.2	6.26667	0.208167		5.4	5.3	5.2	5.35
-1.933	2.0523	1.99265	6.6	6.9	7	6.7	6.7	6.2	7.1	7.1	7.2	6.7	6.9	6.5	6.5	7.3	6.3		6.78	0.327763		6.6	7.2	7.1	6.96667	0.321455		7	7.3	7.1	7.13333	0.152753		6.8	7.2	6.9	6.96667	0.208167		6.6	7	6.5	6.7	0.264575		6	5.4	6.2	5.7
-2.0523	2.1791	2.1157	7.4	7.7	7.4	7.3	7.7	6.8	7.7	8	7.5	7.1	7.9	7.5	7.1	7.6	7.2		7.46	0.324698		7.6	7.5	7.9	7.66667	0.208167		7.4	7.7	7.1	7.4	0.3		7.4	8	7.9	7.76667	0.321455		6.7	7.2	7.1	7	0.264575		6.4	5.7	6.7	6.05
-2.1791	2.3136	2.24635	7.7	8	7.8	7.6	8.3	7.6	8.1	8.3	7.7	7.9	8.3	8.7	7.7	7.7	7.7		7.94	0.331231		8.6	8.1	7.8	8.16667	0.404145		7.6	7.9	7.8	7.76667	0.152753		7.8	7.7	7.5	7.66667	0.152753		6.8	6.7	7.6	7.03333	0.493288		6	5.9	7	5.95
-2.3136	2.4565	2.38505	7.6	7.2	7.8	7.7	7.8	7.4	7.9	7.7	7.7	8	8.1	8.4	7.9	7.7	7.9		7.78667	0.282506		8.8	7.8	7.6	8.06667	0.64291		7.5	7.9	7.9	7.76667	0.23094		7.3	7.2	7	7.16667	0.152753		7.1	6.7	7	6.93333	0.208167		5.8	5.5	7.5	5.65
-2.4565	2.6081	2.5323	7.8	6.8	7.5	7.4	7	7	7.4	7.1	7.4	6.8	8	7.2	7.2	7.1	7.9		7.30667	0.373146		8	7.1	6.8	7.3	0.6245		7.1	7.4	7.7	7.4	0.3		6.5	7.2	6.5	6.73333	0.404145		6.8	6.9	6.8	6.83333	0.057735		5.6	4.8	7.2	5.2
-2.6081	2.7692	2.68865	7	6.2	6.3	6.9	6.2	6.2	6.8	6.8	7	6.2	6.3	6.3	7.3	6.1	6.8		6.56	0.392428		6.8	6.7	5.9	6.46667	0.493288		6.4	6.1	6.5	6.33333	0.208167		6.1	6.4	6.1	6.2	0.173205		5.6	5.7	6.1	5.8	0.264575		4.6	4.1	7	4.35
-2.7692	2.9402	2.8547	5.2	5.1	5.5	5.5	5.9	5.4	5.9	5.8	5.6	6.1	5.3	5.3	5.6	5.6	5.6		5.56	0.279796		5.4	5.3	4.9	5.2	0.264575		5.4	4.8	5.1	5.1	0.3		5.5	5.1	5.1	5.23333	0.23094		4.1	4.4	4.8	4.43333	0.351188		3.5	3.5	6.1	3.5
-2.9402	3.1217	3.03095	4.2	4.2	3.9	4	4.4	4.5	4.5	4.1	4.4	4	4.5	4.6	4.3	4	4.5		4.27333	0.231352		4.1	4.5	3.9	4.16667	0.305505		4.2	3.9	3.9	4	0.173205		3.7	4.1	3.7	3.83333	0.23094		3.2	3.9	3.2	3.43333	0.404145		2.2	2.3	4.5	2.25
-3.1217	3.3145	3.2181	3.8	3.5	2.5	3.3	3.6	3.3	2.8	3	2.7	2.9	2.4	2.9	3.7	2.9	3.2		3.1	0.429285		2.9	2.1	2.9	2.63333	0.46188		2.9	2.6	2.3	2.6	0.3		2.7	2.5	2.8	2.66667	0.152753		2.5	2.4	2.5	2.46667	0.057735		1.7	1.2	2.9	1.45
-3.3145	3.5191	3.4168	2.1	2.4	2.3	1.9	2.9	2.6	1.9	2.4	1.5	2	1.7	1.9	2.3	1.6	2.1		2.10667	0.382598		1.8	1.9	2.3	2	0.264575		1.7	2	1.7	1.8	0.173205		1.6	1.5	1.7	1.6	0.1		1.3	1	1.5	1.26667	0.251661		1.1	1	1.9	1.05
-3.5191	3.7364	3.62775	1.8	2.2	1.4	1.2	1.9	1.8	1	1.5	1.6	1.5	1.3	1.1	1.3	1.5	1.7		1.52	0.323375		1.1	1.7	1.1	1.3	0.34641		1.1	1.1	1.2	1.13333	0.057735		1.1	0.8	1.1	1	0.173205		0.8	0.9	0.8	0.833333	0.057735		0.7	0.5	1.1	0.6
-3.7364	3.9671	3.85175	1.5	1.2	0.8	1	1.2	1.4	0.8	1.5	1	1	0.8	1	1.3	1.4	1.3		1.14667	0.250333		1	1.4	0.5	0.966667	0.450925		1.6	0.7	1	1.1	0.458258		0.6	0.7	0.9	0.733333	0.152753		0.9	0.5	1	0.8	0.264575		0.2	0.3	0.6	0.25
-3.9671	4.2121	4.0896	1.4	1.1	1.2	1.1	0.9	1.2	0.8	1.3	0.8	0.7	0.5	0.8	0.7	0.7	0.9		0.94	0.261315		0.8	0.9	0.5	0.733333	0.208167		1.4	0.8	0.7	0.966667	0.378594		0.7	0.6	0.6	0.633333	0.057735		0.3	0.3	0.7	0.433333	0.23094		0.1	0.3	0.7	0.2
-4.2121	4.4721	4.3421	0.4	1.7	1	0.9	1	1.2	0.7	0.9	0.8	0.9	0.8	0.6	0.5	0.6	1.1		0.873333	0.319523		0.8	0.9	0.4	0.7	0.264575		0.9	0.9	0.4	0.733333	0.288675		0.5	0.9	0.5	0.633333	0.23094		0.2	0.4	0.6	0.4	0.2		0	0.1	0.5	0.05
-4.4721	4.7483	4.6102	0.3	2	0.7	0.7	1.1	0.8	0.8	0.6	0.6	1.1	0.6	0.7	0.7	0.7	0.8		0.813333	0.381476		0.5	0.5	0.3	0.433333	0.11547		1	0.2	0.4	0.533333	0.416333		0.5	0.7	0.9	0.7	0.2		0.3	0.3	0.4	0.333333	0.057735		0	0	0.3	0
-4.7483	5.0415	4.8949	0.5	1	0.9	0.6	0.6	1	0.8	0.6	0.4	0.3	0.5	0.7	0.6	0.7	0.9		0.673333	0.21202		0.2	0.6	0.4	0.4	0.2		0.5	0.7	0.2	0.466667	0.251661		0.2	0.2	0.6	0.333333	0.23094		0.3	0.4	0.1	0.266667	0.152753		0	0	0.1	0
-5.0415	5.3527	5.1971	0.3	0.6	1.1	0.2	0.6	0.5	0.3	0.5	0.5	0.4	0.7	0.3	0.3	0.6	0.7		0.506667	0.228244		0.2	0.3	0.2	0.233333	0.057735		0.2	0.3	0.1	0.2	0.1		0.6	0.2	0.4	0.4	0.2		0	0	0	0	0		0	0	0	0
-5.3527	5.6833	5.518	0.2	0.5	0.5	0.7	0.4	0.5	0	0.3	0.1	0.6	0	0.5	0.4	0.3	0.2		0.346667	0.213363		0	0.3	0	0.1	0.173205		0.3	0.2	0	0.166667	0.152753		0.3	0.3	0	0.2	0.173205		0	0	0	0	0		0.2	0	0.4	0.1
-5.6833	6.0342	5.85875	0.1	0.4	0.7	1	0	0.5	0	0	0.2	0.5	0.2	0.7	0.5	0.3	0		0.34	0.308915		0.6	0	0.1	0.233333	0.321455		0.5	0.4	0	0.3	0.264575		0.2	0	0	0.0666667	0.11547		0	0	0.2	0.0666667	0.11547		0.2	0	0.1	0.1
-6.0342	6.4068	6.2205	0	0	0	1	0	0.5	0	0	0.2	0.1	0	0.3	0.2	0.7	0		0.2	0.30706		0	0	0.1	0.0333333	0.057735		0.1	0	0.1	0.0666667	0.057735		0	0	0.2	0.0666667	0.11547		0	0	0	0	0		0	0	0	0
-6.4068	6.8024	6.6046	0	0	0.2	0.1	0	0.1	0	0	0	1.2	0.3	0	0	0.3	0		0.146667	0.311372		0.3	0	0.3	0.2	0.173205		0	0	0.3	0.1	0.173205		0	0	0	0	0		0	0	0	0	0		0	0	0	0
-6.8024	7.2224	7.0124	0	0	0.1	0	0	0.2	0	0	0	0	0	0	0	0	0		0.02	0.0560612		0	0	0	0	0		0	0	0	0	0		0	0	0	0	0		0	0	0	0	0		0	0	0	0
-7.2224	7.6683	7.44535	0	0	0	0.5	0	0	0	0	0	0	0	0	0	0	0		0.0333333	0.129099		0	0	0	0	0		0	0	0	0	0		0	0	0	0	0		0	0	0	0	0		0	0	0	0
-7.6683	8.1418	7.90505	0	0	0	0	0	0	0	0	0	0	0	0	0	0	0		0	0		0	0	0	0	0		0	0	0	0	0		0	0	0	0	0		0	0	0	0	0		0	0	0	0
-8.1418	8.6445	8.39315	0	0	0	0	0	0	0	0	0	0	0	0	0	0	0		0	0		0	0	0	0	0		0	0	0	0	0		0	0	0	0	0		0	0	0	0	0		0	0	0	0
-8.6445	9.1783	8.9114	0	0	0	0	0	0	0	0	0	0	0	0	0	0	0		0	0		0	0	0	0	0		0	0	0	0	0		0	0	0	0	0		0	0	0	0	0		0	0	0	0
-9.1783	9.745	9.46165	0	0	0	0	0	0	0	0	0	0	0	0	0	0	0		0	0		0	0	0	0	0		0	0	0	0	0		0	0	0	0	0		0	0	0	0	0		0	0	0	0
-9.745	10.3467	10.0458	0	0	0	0	0	0	0	0	0	0	0	0	0	0	0		0	0		0	0	0	0	0		0	0	0	0	0		0	0	0	0	0		0	0	0	0	0		0	0	0	0
-10.3467	10.9856	10.6662	0	0	0	0	0	0	0	0	0	0	0	0	0	0	0		0	0		0	0	0	0	0		0	0	0	0	0		0	0	0	0	0		0	0	0	0	0		0	0	0	0
-10.9856	11.6639	11.3247	0	0	0	0	0	0	0	0	0	0	0	0	0	0	0		0	0		0	0	0	0	0		0	0	0	0	0		0	0	0	0	0		0	0	0	0	0		0	0	0	0
-11.6639	12.3841	12.024	0	0	0	0	0	0	0	0	0	0	0	0	0	0	0		0	0		0	0	0	0	0		0	0	0	0	0		0	0	0	0	0		0	0	0	0	0		0	0	0	0
-12.3841	13.1488	12.7664	0	0	0	0	0	0	0	0	0	0	0	0	0	0	0		0	0		0	0	0	0	0		0	0	0	0	0		0	0	0	0	0		0	0	0	0	0		0	0	0	0
-13.1488	13.9607	13.5547	0	0	0	0	0	0	0	0	0	0	0	0	0	0	0		0	0		0	0	0	0	0		0	0	0	0	0		0	0	0	0	0		0	0	0	0	0		0	0	0	0
-13.9607	14.8227	14.3917	0	0	0	0	0	0	0	0	0	0	0	0	0	0	0		0	0		0	0	0	0	0		0	0	0	0	0		0	0	0	0	0		0	0	0	0	0		0	0	0	0
-14.8227	15.7379	15.2803	0	0	0	0	0	0	0	0	0	0	0	0	0	0	0		0	0		0	0	0	0	0		0	0	0	0	0		0	0	0	0	0		0	0	0	0	0		0	0	0	0
-15.7379	16.7097	16.2238	0	0	0	0	0	0	0	0	0	0	0	0	0	0	0		0	0		0	0	0	0	0		0	0	0	0	0		0	0	0	0	0		0	0	0	0	0		0	0	0	0
-16.7097	17.7414	17.2255	0	0	0	0	0	0	0	0	0	0	0	0	0	0	0		0	0		0	0	0	0	0		0	0	0	0	0		0	0	0	0	0		0	0	0	0	0		0	0	0	0
-17.7414	18.8369	18.2891	0	0	0	0	0	0	0	0	0	0	0	0	0	0	0		0	0		0	0	0	0	0		0	0	0	0	0		0	0	0	0	0		0	0	0	0	0		0	0	0	0
-18.8369	20	19.4184	0	0	0	0	0	0	0	0	0	0	0	0	0	0	0		0	0		0	0	0	0	0		0	0	0	0	0		0	0	0	0	0		0	0	0	0	0		0	0	0	0
																																																0
[truncated: 136 more columns]

## Sheet: Fig3
Pine biochar			p1	p2	p4	p8	p14	p15	p3	p5	p6	p7	p9	p10	p11	p12	p13		mean	std		1 F&T cycle (p5, p6, p15)						2 F&T cycles (p1, p2, p3)						5 F&T cycles (p7,p8,p9)						10 F&T cycles (p10,p11,p12)						20 F&T cycles (p4, p13,p14)
Size class	[mm]	[mm]	p3 [%]	p3 [%]	p3 [%]	p3 [%]	p3 [%]	p3 [%]	p3 [%]	p3 [%]	p3 [%]	p3 [%]	p3 [%]	p3 [%]	p3 [%]	p3 [%]	p3 [%]		mean	std		p3 [%]	p3 [%]	p3 [%]	mean	std		p3 [%]	p3 [%]	p3 [%]	mean	std		p3 [%]	p3 [%]	p3 [%]	mean	std		p3 [%]	p3 [%]	p3 [%]	mean	std		p3 [%]	p3 [%]	p14	mean
0	0.05	0.025	0	0	0	0	0	0	0	0	0	0	0	0	0	0	0		0	0		0	0	0	0	0		0	0	0	0	0		0	0	0	0	0		0	0	0	0	0		0	0	p3 [%]	0
-0.05	0.0531	0.05155	0	0	0	0	0	0	0	0	0	0	0	0	0	0	0		0	0		0	0	0	0	0		0	0	0	0	0		0	0	0	0	0		0	0	0	0	0		0	0	0	0
-0.0531	0.0564	0.05475	0	0	0	0	0	0	0	0	0	0	0	0	0	0	0		0	0		0	0	0	0	0		0	0	0	0	0		0	0	0	0	0		0	0	0	0	0		0	0	0	0
-0.0564	0.0598	0.0581	0	0	0	0	0	0	0	0	0	0	0	0	0	0	0		0	0		0	0	0	0	0		0	0	0	0	0		0	0	0	0	0		0	0	0	0	0		0	0	0	0
-0.0598	0.0635	0.06165	0	0	0	0	0	0	0	0	0	0	0	0	0	0	0		0	0		0	0	0	0	0		0	0	0	0	0		0	0	0	0	0		0	0	0	0	0		0	0	0	0
-0.0635	0.0675	0.0655	0	0	0	0	0	0	0	0	0	0	0	0	0	0	0		0	0		0	0	0	0	0		0	0	0	0	0		0	0	0	0	0		0	0	0	0	0		0	0	0	0
-0.0675	0.0716	0.06955	0	0	0	0	0	0	0	0	0	0	0	0	0	0	0		0	0		0	0	0	0	0		0	0	0	0	0		0	0	0	0	0		0	0	0	0	0		0	0	0	0
-0.0716	0.0761	0.07385	0	0	0	0	0	0	0	0	0	0	0	0	0	0	0		0	0		0	0	0	0	0		0	0	0	0	0		0	0	0	0	0		0	0	0	0	0		0	0	0	0
-0.0761	0.0807	0.0784	0	0	0	0	0	0	0	0	0	0	0	0	0	0	0		0	0		0	0	0	0	0		0	0	0	0	0		0	0	0	0	0		0	0	0	0	0		0	0.1	0	0.05
-0.0807	0.0857	0.0832	0	0	0	0	0	0	0	0	0	0	0	0	0	0	0		0	0		0	0	0	0	0		0	0	0	0	0		0	0	0	0	0		0	0	0	0	0		0	0	0	0
-0.0857	0.091	0.08835	0	0	0	0	0	0	0	0	0	0	0	0	0	0	0		0	0		0	0	0	0	0		0	0	0	0	0		0	0	0	0	0		0	0	0	0	0		0	0	0.1	0
-0.091	0.0966	0.0938	0	0	0	0	0	0	0	0	0	0	0	0	0	0	0		0	0		0	0	0	0	0		0	0	0	0	0		0	0	0	0	0		0	0.1	0	0.0333333	0.057735		0	0	0	0
-0.0966	0.1026	0.0996	0	0	0	0	0	0	0	0	0	0	0	0	0	0	0		0	0		0	0	0	0	0		0	0	0	0	0		0.1	0	0	0.0333333	0.057735		0.1	0	0	0.0333333	0.057735		0.1	0	0	0.05
-0.1026	0.109	0.1058	0	0	0	0	0	0	0	0	0	0	0	0	0	0	0		0	0		0	0	0	0	0		0	0	0	0	0		0	0	0	0	0		0	0	0.1	0.0333333	0.057735		0	0	0	0
-0.109	0.1157	0.11235	0	0	0	0	0	0	0	0	0	0	0	0	0	0	0		0	0		0	0	0	0	0		0	0	0	0	0		0	0	0	0	0		0	0	0	0	0		0	0.1	0	0.05
-0.1157	0.1228	0.11925	0	0	0	0	0	0	0	0	0	0	0	0	0	0	0		0	0		0	0	0	0	0		0	0	0	0	0		0	0	0	0	0		0	0	0	0	0		0	0	0	0
-0.1228	0.1304	0.1266	0	0	0	0	0	0	0	0	0	0	0	0.1	0	0	0		0.00666667	0.0258199		0	0	0	0	0		0	0	0	0	0		0	0	0.1	0.0333333	0.057735		0	0	0	0	0		0	0	0	0
-0.1304	0.1385	0.13445	0	0	0	0	0	0	0	0	0	0	0	0	0	0	0		0	0		0	0	0	0	0		0	0	0	0	0		0	0.1	0	0.0333333	0.057735		0	0	0	0	0		0	0.1	0.1	0.05
-0.1385	0.147	0.14275	0	0	0	0	0	0	0	0	0	0	0	0	0	0	0		0	0		0	0	0	0	0		0	0	0	0	0		0	0	0	0	0		0	0.1	0	0.0333333	0.057735		0.1	0	0	0.05
-0.147	0.1561	0.15155	0	0	0	0	0	0	0	0	0	0	0	0	0	0	0		0	0		0	0	0.1	0.0333333	0.057735		0	0	0	0	0		0.1	0	0	0.0333333	0.057735		0.1	0	0	0.0333333	0.057735		0	0.1	0	0.05
-0.1561	0.1657	0.1609	0	0	0	0	0	0	0	0	0	0	0	0	0	0	0		0	0		0	0	0	0	0		0	0	0	0	0		0	0	0	0	0		0	0	0.1	0.0333333	0.057735		0	0	0.1	0
-0.1657	0.176	0.17085	0	0	0	0	0	0	0	0	0	0	0	0	0	0	0		0	0		0.1	0.1	0	0.0666667	0.057735		0	0	0.1	0.0333333	0.057735		0	0	0	0	0		0	0	0	0	0		0.1	0.1	0	0.1
-0.176	0.1868	0.1814	0	0	0	0	0	0	0	0	0	0	0	0	0	0	0.1		0.00666667	0.0258199		0	0	0	0	0		0	0.1	0	0.0333333	0.057735		0	0	0	0	0		0.1	0.1	0	0.0666667	0.057735		0	0.1	0	0.05
-0.1868	0.1984	0.1926	0	0	0	0	0	0	0	0	0	0	0	0	0	0.1	0		0.00666667	0.0258199		0	0	0	0	0		0.1	0	0	0.0333333	0.057735		0.1	0	0	0.0333333	0.057735		0	0	0.1	0.0333333	0.057735		0.1	0.1	0.1	0.1
-0.1984	0.2106	0.2045	0	0	0	0	0	0	0	0	0	0	0	0.1	0	0	0		0.00666667	0.0258199		0	0	0	0	0		0	0	0	0	0		0	0.1	0.1	0.0666667	0.057735		0.1	0.1	0	0.0666667	0.057735		0	0.1	0.1	0.05
-0.2106	0.2236	0.2171	0	0	0	0	0	0	0	0	0	0	0	0	0	0	0		0	0		0	0	0	0	0		0	0	0	0	0		0	0	0	0	0		0	0	0	0	0		0.1	0.1	0	0.1
-0.2236	0.2374	0.2305	0	0	0	0	0	0	0	0	0	0.1	0	0	0	0	0		0.00666667	0.0258199		0	0	0	0	0		0	0	0	0	0		0.1	0	0	0.0333333	0.057735		0.1	0.1	0.1	0.1	1.69967e-17		0	0.1	0.1	0.05
-0.2374	0.2521	0.24475	0	0	0	0.1	0	0	0	0	0	0	0	0	0	0	0		0.00666667	0.0258199		0	0	0.1	0.0333333	0.057735		0	0	0	0	0		0	0	0	0	0		0	0.1	0	0.0333333	0.057735		0.1	0.2	0.1	0.15
-0.2521	0.2676	0.25985	0	0	0	0	0	0	0	0	0	0	0.1	0.1	0.1	0	0		0.02	0.0414039		0	0	0	0	0		0	0	0	0	0		0.1	0.1	0.1	0.1	1.69967e-17		0.1	0	0.1	0.0666667	0.057735		0.1	0.1	0.1	0.1
-0.2676	0.2842	0.2759	0	0	0	0	0	0	0	0	0.1	0	0	0	0	0	0		0.00666667	0.0258199		0	0	0	0	0		0	0	0.1	0.0333333	0.057735		0	0	0	0	0		0.1	0.1	0.1	0.1	1.69967e-17		0.1	0.2	0.1	0.15
-0.2842	0.3017	0.29295	0	0	0	0	0.1	0	0	0	0	0	0	0	0	0	0.1		0.0133333	0.0351866		0.1	0	0	0.0333333	0.057735		0	0	0	0	0		0.1	0	0	0.0333333	0.057735		0.1	0.1	0	0.0666667	0.057735		0.1	0.2	0.1	0.15
-0.3017	0.3203	0.311	0	0	0	0	0	0	0	0	0	0	0	0.1	0	0	0		0.00666667	0.0258199		0	0.1	0	0.0333333	0.057735		0	0.1	0	0.0333333	0.057735		0	0.1	0.1	0.0666667	0.057735		0.1	0.1	0.1	0.1	1.69967e-17		0.1	0.2	0.1	0.15
-0.3203	0.3401	0.3302	0	0	0	0	0	0	0.1	0.1	0	0	0	0	0	0	0		0.0133333	0.0351866		0	0	0.1	0.0333333	0.057735		0	0	0	0	0		0.1	0	0	0.0333333	0.057735		0.1	0.1	0.1	0.1	1.69967e-17		0.2	0.2	0.1	0.2
-0.3401	0.3611	0.3506	0	0	0	0	0	0	0	0	0	0	0	0	0	0.1	0		0.00666667	0.0258199		0	0	0	0	0		0.1	0	0	0.0333333	0.057735		0	0	0.1	0.0333333	0.057735		0.1	0.1	0	0.0666667	0.057735		0.1	0.2	0.1	0.15
-0.3611	0.3834	0.37225	0	0	0	0	0	0	0	0	0	0	0	0	0	0	0		0	0		0	0	0	0	0		0	0	0.1	0.0333333	0.057735		0.1	0.1	0	0.0666667	0.057735		0.1	0.1	0.1	0.1	1.69967e-17		0.2	0.3	0.2	0.25
-0.3834	0.4071	0.39525	0	0	0	0	0	0	0	0	0	0	0	0.1	0	0	0		0.00666667	0.0258199		0	0	0	0	0		0	0	0	0	0		0	0	0	0	0		0.1	0.1	0.1	0.1	1.69967e-17		0.1	0.2	0.1	0.15
-0.4071	0.4322	0.41965	0	0	0	0	0	0	0	0	0	0	0	0	0	0	0.1		0.00666667	0.0258199		0	0	0	0	0		0	0	0	0	0		0	0	0.1	0.0333333	0.057735		0.1	0.1	0	0.0666667	0.057735		0.2	0.3	0.1	0.25
-0.4322	0.4589	0.44555	0	0	0	0	0	0.1	0	0	0	0	0	0	0	0	0		0.00666667	0.0258199		0.1	0	0.1	0.0666667	0.057735		0	0.1	0	0.0333333	0.057735		0.1	0.1	0	0.0666667	0.057735		0.1	0.1	0.1	0.1	1.69967e-17		0.2	0.3	0.2	0.25
-0.4589	0.4873	0.4731	0	0	0	0	0	0	0	0	0	0.1	0	0	0	0	0		0.00666667	0.0258199		0	0.1	0	0.0333333	0.057735		0	0	0.1	0.0333333	0.057735		0	0	0	0	0		0.2	0.1	0.1	0.133333	0.057735		0.2	0.3	0.1	0.25
-0.4873	0.5173	0.5023	0	0	0.1	0.1	0	0	0	0	0	0	0	0.1	0	0.1	0		0.0266667	0.0457738		0	0	0	0	0		0	0	0	0	0		0.1	0.1	0.1	0.1	1.69967e-17		0.1	0.2	0.1	0.133333	0.057735		0.2	0.3	0.2	0.25
-0.5173	0.5493	0.5333	0	0	0	0	0	0	0	0	0	0	0	0	0.1	0	0		0.00666667	0.0258199		0	0	0	0	0		0	0	0	0	0		0	0	0	0	0		0.1	0.1	0	0.0666667	0.057735		0.3	0.4	0.1	0.35
-0.5493	0.5832	0.56625	0.1	0	0	0	0	0	0	0	0	0	0	0	0	0	0.1		0.0133333	0.0351866		0	0	0.1	0.0333333	0.057735		0.1	0	0	0.0333333	0.057735		0.1	0.1	0.1	0.1	1.69967e-17		0.2	0.2	0.1	0.166667	0.057735		0.3	0.4	0.2	0.35
-0.5832	0.6192	0.6012	0	0	0	0	0	0	0	0	0	0	0	0.1	0	0	0		0.00666667	0.0258199		0	0	0	0	0		0	0.1	0.1	0.0666667	0.057735		0	0	0	0	0		0.2	0.1	0.1	0.133333	0.057735		0.3	0.4	0.2	0.35
-0.6192	0.6574	0.6383	0	0.1	0	0	0	0	0	0	0	0	0	0	0	0.1	0		0.0133333	0.0351866		0.1	0	0	0.0333333	0.057735		0	0	0	0	0		0.1	0.1	0.1	0.1	1.69967e-17		0.1	0.2	0.1	0.133333	0.057735		0.3	0.4	0.1	0.35
-0.6574	0.698	0.6777	0	0	0	0	0	0	0	0	0.1	0.1	0	0	0	0	0		0.0133333	0.0351866		0	0.1	0.1	0.0666667	0.057735		0	0	0	0	0		0.1	0	0	0.0333333	0.057735		0.2	0.2	0.1	0.166667	0.057735		0.3	0.5	0.2	0.4
-0.698	0.7411	0.71955	0	0	0	0.1	0	0.1	0	0	0	0	0.1	0.1	0	0	0.1		0.0333333	0.048795		0	0	0	0	0		0	0	0.1	0.0333333	0.057735		0	0.1	0.1	0.0666667	0.057735		0.2	0.2	0.1	0.166667	0.057735		0.4	0.4	0.2	0.4
-0.7411	0.7869	0.764	0	0	0	0	0.1	0	0	0	0	0	0	0	0.1	0.1	0		0.02	0.0414039		0	0	0	0	0		0	0.1	0	0.0333333	0.057735		0.1	0	0	0.0333333	0.057735		0.2	0.1	0.1	0.133333	0.057735		0.4	0.6	0.2	0.5
-0.7869	0.8355	0.8112	0	0	0	0	0	0	0	0	0	0.1	0	0	0	0	0		0.00666667	0.0258199		0	0	0.1	0.0333333	0.057735		0	0	0.1	0.0333333	0.057735		0.1	0.1	0.1	0.1	1.69967e-17		0.2	0.3	0.1	0.2	0.1		0.5	0.5	0.2	0.5
-0.8355	0.8871	0.8613	0	0	0	0	0	0	0	0.1	0	0	0	0	0	0	0		0.00666667	0.0258199		0.1	0.1	0	0.0666667	0.057735		0.1	0	0	0.0333333	0.057735		0	0.1	0.1	0.0666667	0.057735		0.3	0.2	0.1	0.2	0.1		0.4	0.6	0.2	0.5
-0.8871	0.9418	0.91445	0	0	0	0	0	0	0	0	0	0	0	0.1	0	0.1	0.1		0.02	0.0414039		0	0	0.1	0.0333333	0.057735		0	0	0.1	0.0333333	0.057735		0.1	0	0	0.0333333	0.057735		0.2	0.2	0.1	0.166667	0.057735		0.5	0.6	0.2	0.55
-0.9418	1	0.9709	0	0	0	0.1	0	0.1	0.1	0	0.1	0.1	0	0	0.1	0	0		0.04	0.0507093		0	0	0	0	0		0	0.1	0	0.0333333	0.057735		0.1	0.1	0.1	0.1	1.69967e-17		0.2	0.2	0.1	0.166667	0.057735		0.6	0.7	0.2	0.65
-1	1.0617	1.03085	0	0	0	0	0	0	0	0	0	0	0.1	0	0	0	0		0.00666667	0.0258199		0.1	0.1	0.1	0.1	1.69967e-17		0	0	0.1	0.0333333	0.057735		0.1	0.1	0.1	0.1	1.69967e-17		0.3	0.3	0.2	0.266667	0.057735		0.6	0.6	0.3	0.6
-1.0617	1.1273	1.0945	0	0	0	0	0	0	0	0	0	0.1	0	0.1	0	0.1	0		0.02	0.0414039		0	0	0	0	0		0	0.1	0.1	0.0666667	0.057735		0.1	0.1	0.1	0.1	1.69967e-17		0.3	0.2	0.1	0.2	0.1		0.6	0.8	0.2	0.7
-1.1273	1.1969	1.1621	0	0	0	0.1	0	0.1	0	0	0	0.1	0	0	0.1	0	0.1		0.0333333	0.048795		0	0.1	0.1	0.0666667	0.057735		0.1	0	0.1	0.0666667	0.057735		0.1	0.1	0.1	0.1	1.69967e-17		0.2	0.3	0.1	0.2	0.1		0.7	0.7	0.3	0.7
-1.1969	1.2708	1.23385	0	0	0.1	0	0	0	0	0.1	0.1	0	0.1	0	0	0	0		0.0266667	0.0457738		0.1	0	0.1	0.0666667	0.057735		0	0.1	0.1	0.0666667	0.057735		0.1	0.1	0.1	0.1	1.69967e-17		0.4	0.3	0.2	0.3	0.1		0.7	0.8	0.2	0.75
-1.2708	1.3493	1.31005	0.1	0	0	0	0.1	0.1	0.1	0	0	0.1	0	0.1	0	0.1	0		0.0466667	0.0516398		0	0.1	0.1	0.0666667	0.057735		0	0	0.1	0.0333333	0.057735		0.2	0.1	0.1	0.133333	0.057735		0.3	0.4	0.2	0.3	0.1		0.8	0.8	0.3	0.8
-1.3493	1.4326	1.39095	0	0	0	0.1	0	0	0	0	0.1	0.1	0.1	0	0.1	0	0.1		0.04	0.0507093		0.1	0	0.1	0.0666667	0.057735		0.1	0.1	0.1	0.1	1.69967e-17		0.1	0.1	0.1	0.1	1.69967e-17		0.3	0.3	0.1	0.233333	0.11547		0.8	0.9	0.3	0.85
-1.4326	1.5211	1.47685	0	0.1	0	0.1	0	0.1	0.1	0.1	0	0	0	0.1	0	0.1	0		0.0466667	0.0516398		0	0.1	0.1	0.0666667	0.057735		0	0.1	0.1	0.0666667	0.057735		0.2	0.2	0.1	0.166667	0.057735		0.4	0.4	0.3	0.366667	0.057735		0.9	0.9	0.4	0.9
-1.5211	1.615	1.56805	0	0	0.1	0	0.1	0.1	0	0	0.1	0.1	0.1	0	0.1	0	0.1		0.0533333	0.0516398		0.1	0.1	0.2	0.133333	0.057735		0.1	0.1	0.2	0.133333	0.057735		0.2	0.1	0.2	0.166667	0.057735		0.5	0.4	0.2	0.366667	0.152753		0.9	1	0.3	0.95
-1.615	1.7147	1.66485	0.1	0	0	0.1	0	0.1	0.1	0.1	0	0.1	0.1	0.1	0.1	0.1	0.1		0.0733333	0.0457738		0.1	0.1	0.1	0.1	1.69967e-17		0.1	0.1	0.2	0.133333	0.057735		0.2	0.2	0.2	0.2	3.39935e-17		0.4	0.4	0.2	0.333333	0.11547		1.1	1	0.4	1.05
-1.7147	1.8206	1.76765	0.1	0.1	0.1	0.1	0.1	0.1	0.1	0	0.1	0.2	0.1	0.1	0.1	0.1	0.1		0.1	0.0377964		0.1	0.2	0.2	0.166667	0.057735		0.1	0.1	0.2	0.133333	0.057735		0.2	0.3	0.2	0.233333	0.057735		0.6	0.5	0.3	0.466667	0.152753		1	1.1	0.4	1.05
-1.8206	1.933	1.8768	0.1	0.1	0.1	0.1	0.1	0.2	0.1	0.1	0.1	0.1	0.1	0.1	0.1	0.1	0.1		0.106667	0.0258199		0.1	0.1	0.3	0.166667	0.11547		0.1	0.2	0.2	0.166667	0.057735		0.3	0.3	0.2	0.266667	0.057735		0.6	0.5	0.4	0.5	0.1		1.2	1.2	0.5	1.2
-1.933	2.0523	1.99265	0.1	0	0.1	0.2	0.1	0.2	0.1	0.1	0.2	0.2	0.1	0.1	0.1	0.2	0.2		0.133333	0.0617213		0.2	0.2	0.3	0.233333	0.057735		0.2	0.2	0.3	0.233333	0.057735		0.3	0.4	0.3	0.333333	0.057735		0.7	0.7	0.4	0.6	0.173205		1.4	1.3	0.5	1.35
-2.0523	2.1791	2.1157	0.2	0.2	0.2	0.3	0.2	0.3	0.3	0.2	0.1	0.3	0.3	0.2	0.1	0.1	0.2		0.213333	0.0743223		0.2	0.3	0.4	0.3	0.1		0.2	0.3	0.4	0.3	0.1		0.5	0.4	0.3	0.4	0.1		0.7	0.7	0.4	0.6	0.173205		1.4	1.5	0.6	1.45
-2.1791	2.3136	2.24635	0.3	0.2	0.3	0.3	0.2	0.3	0.2	0.2	0.3	0.3	0.3	0.2	0.3	0.3	0.4		0.273333	0.0593617		0.4	0.3	0.5	0.4	0.1		0.4	0.4	0.4	0.4	6.7987e-17		0.5	0.5	0.5	0.5	0		0.9	0.8	0.6	0.766667	0.152753		1.5	1.6	0.7	1.55
-2.3136	2.4565	2.38505	0.4	0.4	0.4	0.4	0.4	0.5	0.4	0.4	0.4	0.4	0.4	0.3	0.3	0.4	0.5		0.4	0.0534522		0.4	0.5	0.6	0.5	0.1		0.4	0.4	0.5	0.433333	0.057735		0.7	0.7	0.6	0.666667	0.057735		1	0.9	0.8	0.9	0.1		1.7	1.7	0.8	1.7
-2.4565	2.6081	2.5323	0.6	0.5	0.6	0.7	0.6	0.7	0.6	0.5	0.5	0.6	0.6	0.6	0.5	0.6	0.6		0.586667	0.063994		0.5	0.6	0.8	0.633333	0.152753		0.6	0.8	0.8	0.733333	0.11547		0.9	1	0.9	0.933333	0.057735		1.2	1.1	1.1	1.13333	0.057735		2	1.9	1	1.95
-2.6081	2.7692	2.68865	0.9	0.7	0.8	0.9	0.9	0.9	0.8	0.7	0.8	0.8	0.9	0.8	0.7	0.7	1		0.82	0.0941124		0.9	0.9	1.1	0.966667	0.11547		0.8	1	1.1	0.966667	0.152753		1.1	1.2	1.1	1.13333	0.057735		1.5	1.2	1.4	1.36667	0.152753		2.3	2.4	1.1	2.35
-2.7692	2.9402	2.8547	1.4	1	1.2	1.2	1.3	1.4	1	1	1.1	1.2	1.2	1	1.1	1	1.2		1.15333	0.140746		1.2	1	1.6	1.26667	0.305505		1.4	1.4	1.5	1.43333	0.057735		1.5	1.6	1.5	1.53333	0.057735		1.9	1.7	1.7	1.76667	0.11547		2.6	2.7	1.5	2.65
-2.9402	3.1217	3.03095	1.9	1.3	1.5	1.4	1.5	1.6	1.3	1.3	1.4	1.6	1.7	1.4	1.6	1.6	1.7		1.52	0.174028		1.6	1.5	2	1.7	0.264575		1.8	1.6	1.7	1.7	0.1		2	2	2	2	0		2.2	2.2	2.3	2.23333	0.057735		3	2.9	2.1	2.95
-3.1217	3.3145	3.2181	2.3	1.7	2	2	1.8	2.2	1.9	1.8	2	2.1	2.1	1.7	1.9	1.8	2.2		1.96667	0.187718		1.9	2.1	2.4	2.13333	0.251661		2.4	2	2.3	2.23333	0.208167		2.3	2.7	2.5	2.5	0.2		2.8	2.9	2.7	2.8	0.1		3.5	3.3	2.6	3.4
-3.3145	3.5191	3.4168	2.7	2.3	2.6	2.5	2.7	2.7	2.4	2.7	2.3	2.6	2.7	2.2	2.3	2.4	2.8		2.52667	0.194447		2.6	2.6	2.9	2.7	0.173205		3	2.9	2.9	2.93333	0.057735		2.8	3.4	2.9	3.03333	0.321455		2.9	3.1	3.1	3.03333	0.11547		3.8	3.6	3	3.7
-3.5191	3.7364	3.62775	3.1	3.1	3.4	2.9	3.2	3	3.2	2.9	3.1	3.2	3.2	2.7	3	3.4	3.4		3.12	0.200713		3.1	3.2	3.5	3.26667	0.208167		3.8	3.3	3.2	3.43333	0.321455		3.5	3.6	3.4	3.5	0.1		3.8	3.5	3.3	3.53333	0.251661		4.3	4.3	3.4	4.3
-3.7364	3.9671	3.85175	4.3	3.6	3.7	3.8	4	3.7	3.6	3.7	3.4	3.5	3.7	3.7	3.7	3.3	3.8		3.7	0.236039		3.6	3.8	3.9	3.76667	0.152753		3.8	3.9	3.9	3.86667	0.057735		4	4.3	4	4.1	0.173205		4.2	4	4	4.06667	0.11547		4.6	4.3	4.1	4.45
-3.9671	4.2121	4.0896	4.9	4.2	4.2	4.4	4.5	4.2	4	4	4.3	4.3	4.3	3.8	3.9	3.8	4		4.18667	0.289992		4.5	4.2	4.6	4.43333	0.208167		4.3	4.8	4.5	4.53333	0.251661		4.4	4.8	4.6	4.6	0.2		5.1	4.5	4.5	4.7	0.34641		4.3	4.6	4.7	4.45
-4.2121	4.4721	4.3421	5	4.4	5	4.6	5	4.8	4.5	4.4	4.7	4.2	4.5	4.2	4.8	4.1	4.9		4.60667	0.308143		5.1	4.5	5	4.86667	0.321455		4.6	5.3	4.5	4.8	0.43589		4.8	5.2	4.5	4.83333	0.351188		4.9	4.5	5.1	4.83333	0.305505		4.7	4.6	5.1	4.65
-4.4721	4.7483	4.6102	5.2	4.3	5.5	5.1	4.7	4.9	5.6	4.7	5	4.7	5.1	4.6	5.3	5.2	5.3		5.01333	0.360291		5.1	4.7	5	4.93333	0.208167		5	4.7	5.5	5.06667	0.404145		5.2	5	4.5	4.9	0.360555		5.3	5.5	5.3	5.36667	0.11547		5.2	4.5	5.1	4.85
-4.7483	5.0415	4.8949	5.5	4.8	5.5	5.1	5.1	5.1	5.4	5.2	5.3	4.9	5.2	5.2	5.2	5.6	5.3		5.22667	0.218654		5.3	5	5.3	5.2	0.173205		5.5	4.8	5.6	5.3	0.43589		5.4	5.4	5.6	5.46667	0.11547		4.8	5	5	4.93333	0.11547		4.8	4.1	5.4	4.45
-5.0415	5.3527	5.1971	5.6	5.3	5.5	4.7	5.4	5	5	5.2	5.2	4.9	5.9	5	5.5	5	5.3		5.23333	0.313202		5.6	5.4	5.6	5.53333	0.11547		6	5.1	5.2	5.43333	0.493288		5.8	5	5.7	5.5	0.43589		5	4.8	5.5	5.1	0.360555		4.3	4.5	5.1	4.4
-5.3527	5.6833	5.518	5.4	5.3	5.6	5.1	6	4.8	5.9	5.5	4.9	5.1	6.1	4.8	5.6	5.3	5.6		5.4	0.414039		5.6	5.4	6	5.66667	0.305505		5.9	5.6	5.3	5.6	0.3		5	5.5	6	5.5	0.5		5	4.8	5.4	5.06667	0.305505		3.8	4	5.5	3.9
-5.6833	6.0342	5.85875	5.5	4.7	5.3	5.2	5.2	5.2	5.3	5.8	5.3	5.3	5.8	6	5.2	5.2	5.2		5.34667	0.318179		5.7	5.6	5.6	5.63333	0.057735		5.4	5.5	4.9	5.26667	0.321455		4.6	5.8	5.6	5.33333	0.64291		5	5.1	5.1	5.06667	0.057735		4	4	4.8	4
-6.0342	6.4068	6.2205	5.4	4.9	5.7	5.6	5.4	5.4	5.1	5.4	5.6	5.1	5.2	6.1	5.4	5	5.1		5.36	0.311219		5	5.1	5.8	5.3	0.43589		4.7	5.2	4.8	4.9	0.264575		5.1	5.1	5.4	5.2	0.173205		5.3	4.8	5.6	5.23333	0.404145		3.5	3.3	4.9	3.4
-6.4068	6.8024	6.6046	4.9	4.6	5	4.5	4.6	5.2	5.1	5	5.1	5.1	4.9	5.1	5.6	5.2	5.6		5.03333	0.31773		5.4	5.2	5	5.2	0.2		5	4.3	4.5	4.6	0.360555		5.3	4.8	4.8	4.96667	0.288675		4.3	4.7	4.8	4.6	0.264575		3.1	3	4.4	3.05
-6.8024	7.2224	7.0124	4.9	5.2	5	5	4.9	5	6	5.4	4.7	4.5	5.1	4.9	5.3	5.6	4.9		5.09333	0.369298		4.9	5.1	4.5	4.83333	0.305505		5.1	4.6	4.9	4.86667	0.251661		5	4.2	4.5	4.56667	0.404145		4.2	4.4	4.5	4.36667	0.152753		2.6	2.5	4.1	2.55
-7.2224	7.6683	7.44535	4.3	4.4	5.2	4.4	4.9	4.2	5.1	5.4	4.7	4.1	4.9	5	4.5	4.1	4.5		4.64667	0.415532		5.2	4.8	4.4	4.8	0.4		4.6	3.7	4.4	4.23333	0.472582		3.6	4	4.5	4.03333	0.450925		3.5	4.1	4.3	3.96667	0.416333		1.9	2.5	3.4	2.2
-7.6683	8.1418	7.90505	4.9	3.9	4.1	4.5	4	4.1	4.7	4.1	4.8	4.6	4.6	4.3	4	4.5	4.8		4.39333	0.339046		4.8	3.8	3.8	4.13333	0.57735		4.7	4.4	4.4	4.5	0.173205		3.9	3.2	3.6	3.56667	0.351188		3.5	3.2	3.5	3.4	0.173205		2.1	1.8	3.1	1.95
-8.1418	8.6445	8.39315	3.1	4	4.1	4.4	3.7	4.2	4.3	4.6	3.8	3.9	3.1	4.2	3.7	4.7	3.6		3.96	0.476295		3.2	4.3	3.4	3.63333	0.585947		3.6	4.5	3.5	3.86667	0.550757		3.7	3.5	3.8	3.66667	0.152753		3.4	2.9	3.1	3.13333	0.251661		1.9	1.4	2.5	1.65
-8.6445	9.1783	8.9114	3.2	4.2	3.7	3.8	3.7	3.3	3.1	4	3.5	3.7	3.8	4.1	3.3	2.8	3.6		3.58667	0.388893		3.7	3.8	3.2	3.56667	0.321455		3	4	4	3.66667	0.57735		2.3	2.9	3.3	2.83333	0.503322		2	2.4	2.7	2.36667	0.351188		1.7	1.1	2.6	1.4
-9.1783	9.745	9.46165	3.2	3.6	2.6	3.2	3.3	4	3.2	4.1	3.1	3.2	3.3	3.9	3.1	3.5	2.9		3.34667	0.410342		3.1	3.2	2.5	2.93333	0.378594		2.5	3	2.8	2.76667	0.251661		2.9	2	2.9	2.6	0.519615		1.7	2.4	1.8	1.96667	0.378594		0.9	1.2	2	1.05
-9.745	10.3467	10.0458	2.4	3.5	2.5	3.3	2.5	3.4	3.4	2.8	2.7	3.3	2.3	2.4	2.4	2.4	2.4		2.78	0.458569		2.6	2.7	2.2	2.5	0.264575		2.3	2.9	2.6	2.6	0.3		2.6	2.6	2.2	2.46667	0.23094		1.3	2.1	2	1.8	0.43589		0.4	0.6	1.8	0.5
-10.3467	10.9856	10.6662	2.1	3.6	2.5	2	2.2	1.9	2.4	2	2.6	2.1	1.8	2.9	3.1	2.2	2.3		2.38	0.494542		1.7	1.8	1.6	1.7	0.1		1.8	2.2	2.3	2.1	0.264575		2	1.7	1.7	1.8	0.173205		1.4	1.2	1.6	1.4	0.2		0.8	0.4	1.7	0.6
-10.9856	11.6639	11.3247	1.9	2.9	1.4	1.6	1.9	1.6	1.4	3	2.5	2.1	1.5	1.5	2.3	3	1.5		2.00667	0.595779		1.9	1.9	1.8	1.86667	0.057735		1.7	1.5	1.5	1.56667	0.11547		1.7	1.1	1.7	1.5	0.34641		0.9	0.7	1	0.866667	0.152753		0.7	0.3	1.5	0.5
-11.6639	12.3841	12.024	1.2	2	0.9	1.9	1.8	1.5	1	1.2	2.3	1.5	1.6	1.5	1.7	1.7	1.2		1.53333	0.386683		1.5	1.5	0.9	1.3	0.34641		1.1	1.7	1	1.26667	0.378594		0.9	1.2	0.5	0.866667	0.351188		0.3	0.5	0.8	0.533333	0.251661		0.4	0.3	1	0.35
-12.3841	13.1488	12.7664	0.9	1.2	0.7	1.4	0.8	1.2	0.8	0.6	1.3	1.6	1	0.8	1	1.6	0.8		1.04667	0.320416		1.4	1	0.3	0.9	0.556776		1	1	0.7	0.9	0.173205		1.1	0.7	0.6	0.8	0.264575		0.5	0.6	0.8	0.633333	0.152753		0.4	0.3	0.4	0.35
-13.1488	13.9607	13.5547	1	1.3	1	0.5	1	0.7	0.8	0.7	1	1	0.7	1.1	1.1	1.2	0.5		0.906667	0.243389		0.4	0.7	0.6	0.566667	0.152753		0.8	0.5	0.5	0.6	0.173205		0.2	0.4	0.5	0.366667	0.152753		0.3	0.7	0.5	0.5	0.2		0.2	0.1	0.7	0.15
-13.9607	14.8227	14.3917	0.2	1.2	0.3	0.8	0.6	0.4	0.5	0.4	0.5	1.3	0.5	1	0.6	0.3	0.5		0.606667	0.328344		0.4	0.5	0.4	0.433333	0.057735		0.5	0.5	0.8	0.6	0.173205		0.4	0.7	0	0.366667	0.351188		0.1	0.3	0.2	0.2	0.1		0.1	0.1	0.4	0.1
-14.8227	15.7379	15.2803	0.2	0	0.7	0.2	0.3	0.5	0.5	0	0.4	0.8	0.3	0.5	0.4	0.3	0.6		0.38	0.230527		0	0.3	0	0.1	0.173205		0.7	0.1	0.3	0.366667	0.305505		0.2	0.3	0.2	0.233333	0.057735		0.1	0.1	0.4	0.2	0.173205		0.1	0	0.2	0.05
-15.7379	16.7097	16.2238	0.2	0.1	0.4	0.3	0.5	0.7	0.3	0.2	0.1	0.1	0.2	0.2	0.1	0	0.1		0.233333	0.183874		0	0.4	0.3	0.233333	0.208167		0.3	0.2	0.1	0.2	0.1		0.3	0.1	0.4	0.266667	0.152753		0.1	0.1	0.1	0.1	1.69967e-17		0	0	0.1	0
-16.7097	17.7414	17.2255	0.2	0.2	0.3	0	0	0.1	0	0.2	0.1	0.2	0.2	0.2	0.1	0.1	0.2		0.14	0.0910259		0	0.3	0	0.1	0.173205		0	0.2	0	0.0666667	0.11547		0	0	0.1	0.0333333	0.057735		0	0	0	0	0		0	0	0	0
-17.7414	18.8369	18.2891	0	0.3	0	0	0	0	0.1	0	0.1	0	0	0	0.1	0.2	0		0.0533333	0.0915475		0.1	0.1	0	0.0666667	0.057735		0.1	0	0.1	0.0666667	0.057735		0	0	0	0	0		0	0	0	0	0		0	0	0	0
-18.8369	20	19.4184	0	0.1	0	0	0.1	0	0	0	0	0.1	0	0.3	0	0.1	0		0.0466667	0.0833809		0	0.1	0	0.0333333	0.057735		0	0	0	0	0		0	0	0	0	0		0	0	0	0	0		0	0	0.1	0
																																																0.2
			0.6	0.4	0.6	1.2	0.7	1.3	0.8	0.7	1	1.6	1	1.6	1.1	1.4	1.4																													17.4	20.6
			1.02667																																											19
			0.38446																																											2.26274
[truncated: 136 more columns]

## Sheet: Fig4
Pine biochar			p1	p2	p4	p8	p14	p15	p3	p5	p6	p7	p9	p10	p11	p13	p12		20 F&T cycles (p4, p13,p14)				Mequite Biochar			mq2	mq4	mq5	mq7	mq8	mq9	mq10	mq12	mq15	mq1	mq3	mq6	mq11	mq13	mq14		20 F&T cycles (mq13,mq14,mq15)				Miscanthus Biochar			ms1
Size class	[mm]	[mm]	Q%	Q%	Q%	Q%	Q%	Q%	Q%	Q%	Q%	Q%	Q%	Q%	Q%	Q%	Q%		Q%	Q%			Size class	[mm]	[mm]	Q%	Q%	Q%	Q%	Q%	Q%	Q%	Q%	Q%	Q%	Q%	Q%	Q%	Q%	Q%		Q%	Q%	Q%		Size class	[mm]	[mm]	Q%
0	0.05	0.025	0	0	0	0	0	0	0	0	0	0	0	0	0	0	0		0	0			0	0.05	0.025	0	0	0	0	0	0	0	0	0	0	0	0	0	0	0		0.1	0.1	0.1		0	0.05	0.025	0
-0.05	0.0531	0.05155	0	0	0	0	0	0	0	0	0	0	0	0	0	0	0		0	0.1			-0.05	0.0532	0.0516	0	0	0	0	0	0	0	0	0	0	0	0	0	0	0		0.2	0.1	0.1		-0.05	0.0535	0.05175	0
-0.0531	0.0564	0.05475	0	0	0	0	0	0	0	0	0	0	0	0	0	0	0		0	0.1			-0.0532	0.0566	0.0549	0	0	0	0	0	0	0	0	0	0	0	0	0	0	0		0.2	0.2	0.2		-0.0535	0.0572	0.05535	0
-0.0564	0.0598	0.0581	0	0	0	0	0	0	0	0	0	0	0	0	0	0	0		0	0.1			-0.0566	0.0602	0.0584	0	0	0	0	0	0	0	0	0	0	0	0	0	0	0		0.2	0.2	0.2		-0.0572	0.0611	0.05915	0
-0.0598	0.0635	0.06165	0	0	0	0	0	0	0	0	0	0	0	0	0	0	0		0.1	0.1			-0.0602	0.0641	0.06215	0	0	0	0	0	0	0	0	0	0	0	0	0	0	0		0.3	0.2	0.2		-0.0611	0.0653	0.0632	0
-0.0635	0.0675	0.0655	0	0	0	0	0	0	0	0	0	0	0	0	0	0	0		0.1	0.1			-0.0641	0.0682	0.06615	0	0	0	0	0	0	0	0	0	0	0	0	0	0	0		0.3	0.3	0.3		-0.0653	0.0698	0.06755	0
-0.0675	0.0716	0.06955	0	0	0	0	0	0	0	0	0	0	0	0	0	0	0		0.1	0.1			-0.0682	0.0726	0.0704	0	0	0	0	0	0	0	0	0	0	0	0	0	0	0		0.4	0.3	0.3		-0.0698	0.0747	0.07225	0
-0.0716	0.0761	0.07385	0	0	0	0	0	0	0	0	0	0	0	0	0	0	0		0.1	0.2			-0.0726	0.0772	0.0749	0	0	0	0	0	0	0	0	0	0	0	0	0	0	0		0.5	0.4	0.4		-0.0747	0.0798	0.07725	0
-0.0761	0.0807	0.0784	0	0	0	0	0	0	0	0	0	0	0	0.1	0	0	0		0.1	0.2			-0.0772	0.0822	0.0797	0	0	0	0	0	0	0	0	0	0	0	0	0	0	0.1		0.5	0.5	0.4		-0.0798	0.0854	0.0826	0
-0.0807	0.0857	0.0832	0	0	0	0	0	0	0	0	0	0	0	0.1	0	0	0		0.1	0.2			-0.0822	0.0875	0.08485	0	0	0	0	0	0	0	0	0	0	0	0	0	0	0.1		0.6	0.6	0.5		-0.0854	0.0913	0.08835	0
-0.0857	0.091	0.08835	0	0	0	0	0	0	0	0	0	0	0	0.1	0	0	0		0.2	0.3			-0.0875	0.0931	0.0903	0	0	0	0	0	0	0	0	0	0	0	0	0.1	0	0.1		0.8	0.7	0.6		-0.0913	0.0976	0.09445	0
-0.091	0.0966	0.0938	0	0	0	0	0	0	0	0	0	0	0	0.1	0	0	0		0.2	0.3			-0.0931	0.0991	0.0961	0	0	0	0	0	0	0	0	0	0	0	0	0.1	0	0.1		0.9	0.8	0.7		-0.0976	0.1043	0.10095	0
-0.0966	0.1026	0.0996	0	0	0	0	0	0	0	0	0	0	0	0.1	0	0	0		0.2	0.4			-0.0991	0.1054	0.10225	0	0	0	0	0	0	0	0	0	0	0	0	0.1	0.1	0.1		1	0.9	0.8		-0.1043	0.1115	0.1079	0.1
-0.1026	0.109	0.1058	0	0	0	0	0	0	0	0	0	0	0	0.1	0	0	0.1		0.2	0.5			-0.1054	0.1122	0.1088	0	0	0	0	0	0.1	0	0	0	0	0	0	0.1	0.1	0.1		1.2	1.1	1		-0.1115	0.1192	0.11535	0.1
-0.109	0.1157	0.11235	0	0	0	0	0	0	0	0	0	0	0	0.1	0	0.1	0.1		0.3	0.5			-0.1122	0.1194	0.1158	0	0	0.1	0	0	0.1	0	0	0.1	0	0.1	0	0.1	0.1	0.2		1.4	1.3	1.1		-0.1192	0.1275	0.12335	0.1
-0.1157	0.1228	0.11925	0	0	0	0	0	0	0	0	0	0	0	0.1	0	0.1	0.1		0.3	0.6			-0.1194	0.127	0.1232	0	0.1	0.1	0.1	0	0.1	0.1	0	0.1	0	0.1	0.1	0.1	0.1	0.2		1.6	1.5	1.3		-0.1275	0.1363	0.1319	0.1
-0.1228	0.1304	0.1266	0	0	0	0	0	0	0	0	0	0.1	0	0.2	0	0.1	0.1		0.4	0.7			-0.127	0.1351	0.13105	0	0.1	0.1	0.1	0	0.1	0.1	0.1	0.1	0	0.1	0.1	0.1	0.1	0.2		1.9	1.7	1.5		-0.1363	0.1457	0.141	0.1
-0.1304	0.1385	0.13445	0	0	0	0.1	0	0	0	0	0	0.1	0	0.2	0	0.1	0.1		0.5	0.8			-0.1351	0.1438	0.13945	0	0.1	0.1	0.1	0	0.1	0.1	0.1	0.1	0	0.1	0.1	0.2	0.1	0.2		2.2	2	1.7		-0.1457	0.1558	0.15075	0.1
-0.1385	0.147	0.14275	0	0	0	0.1	0	0	0	0	0	0.1	0	0.2	0.1	0.1	0.1		0.5	1			-0.1438	0.153	0.1484	0	0.1	0.1	0.1	0.1	0.1	0.1	0.1	0.1	0	0.1	0.1	0.2	0.1	0.3		2.5	2.3	2		-0.1558	0.1665	0.16115	0.1
-0.147	0.1561	0.15155	0	0	0	0.1	0	0	0	0	0	0.1	0	0.2	0.1	0.1	0.1		0.6	1.1			-0.153	0.1628	0.1579	0.1	0.1	0.1	0.1	0.1	0.1	0.1	0.1	0.1	0.1	0.1	0.1	0.2	0.2	0.3		2.9	2.6	2.3		-0.1665	0.1781	0.1723	0.2
-0.1561	0.1657	0.1609	0	0	0	0.1	0.1	0	0	0	0.1	0.1	0.1	0.3	0.1	0.1	0.1		0.7	1.3			-0.1628	0.1733	0.16805	0.1	0.1	0.1	0.1	0.1	0.1	0.1	0.1	0.1	0.1	0.1	0.1	0.2	0.2	0.4		3.3	3	2.6		-0.1781	0.1904	0.18425	0.2
-0.1657	0.176	0.17085	0	0	0	0.1	0.1	0	0	0	0.1	0.1	0.1	0.3	0.1	0.1	0.2		0.8	1.4			-0.1733	0.1844	0.17885	0.1	0.1	0.1	0.1	0.1	0.2	0.1	0.1	0.1	0.1	0.1	0.1	0.3	0.2	0.4		3.7	3.4	2.9		-0.1904	0.2035	0.19695	0.2
-0.176	0.1868	0.1814	0	0	0	0.1	0.1	0	0	0.1	0.1	0.1	0.1	0.3	0.1	0.2	0.2		0.9	1.6			-0.1844	0.1962	0.1903	0.1	0.1	0.1	0.1	0.1	0.2	0.1	0.1	0.1	0.1	0.2	0.1	0.3	0.2	0.4		4.2	3.8	3.3		-0.2035	0.2176	0.21055	0.2
-0.1868	0.1984	0.1926	0	0	0	0.1	0.1	0	0.1	0.1	0.1	0.1	0.1	0.4	0.1	0.2	0.2		1.1	1.9			-0.1962	0.2088	0.2025	0.1	0.2	0.2	0.1	0.1	0.2	0.2	0.1	0.2	0.1	0.2	0.2	0.3	0.3	0.5		4.8	4.3	3.7		-0.2176	0.2326	0.2251	0.3
-0.1984	0.2106	0.2045	0	0	0	0.1	0.1	0.1	0.1	0.1	0.1	0.2	0.1	0.4	0.1	0.2	0.2		1.2	2.1			-0.2088	0.2222	0.2155	0.1	0.2	0.2	0.1	0.1	0.2	0.2	0.1	0.2	0.1	0.2	0.2	0.4	0.3	0.6		5.4	4.9	4.2		-0.2326	0.2487	0.24065	0.3
-0.2106	0.2236	0.2171	0	0	0	0.2	0.1	0.1	0.1	0.1	0.1	0.2	0.1	0.5	0.1	0.2	0.2		1.4	2.4			-0.2222	0.2364	0.2293	0.1	0.2	0.2	0.2	0.1	0.3	0.2	0.2	0.2	0.1	0.2	0.2	0.4	0.3	0.6		6	5.5	4.7		-0.2487	0.2659	0.2573	0.4
-0.2236	0.2374	0.2305	0	0	0.1	0.2	0.1	0.1	0.1	0.1	0.1	0.2	0.1	0.5	0.2	0.3	0.3		1.6	2.7			-0.2364	0.2516	0.244	0.2	0.2	0.2	0.2	0.1	0.3	0.2	0.2	0.2	0.1	0.2	0.2	0.5	0.4	0.7		6.7	6.1	5.2		-0.2659	0.2843	0.2751	0.4
-0.2374	0.2521	0.24475	0.1	0	0.1	0.2	0.1	0.1	0.1	0.1	0.1	0.2	0.1	0.6	0.2	0.3	0.3		1.8	3.1			-0.2516	0.2677	0.25965	0.2	0.2	0.2	0.2	0.1	0.3	0.2	0.2	0.2	0.1	0.3	0.3	0.5	0.4	0.7		7.4	6.8	5.7		-0.2843	0.304	0.29415	0.5
-0.2521	0.2676	0.25985	0.1	0	0.1	0.2	0.1	0.1	0.1	0.1	0.1	0.3	0.1	0.6	0.2	0.3	0.3		2.1	3.4			-0.2677	0.2849	0.2763	0.2	0.3	0.2	0.2	0.2	0.3	0.3	0.2	0.2	0.2	0.3	0.3	0.6	0.4	0.8		8.1	7.5	6.3		-0.304	0.325	0.3145	0.5
-0.2676	0.2842	0.2759	0.1	0.1	0.1	0.3	0.1	0.1	0.1	0.1	0.2	0.3	0.2	0.7	0.2	0.4	0.4		2.3	3.9			-0.2849	0.3032	0.29405	0.2	0.3	0.3	0.2	0.2	0.4	0.3	0.2	0.3	0.2	0.3	0.3	0.6	0.5	0.9		8.9	8.3	6.9		-0.325	0.3474	0.3362	0.6
-0.2842	0.3017	0.29295	0.1	0.1	0.1	0.3	0.2	0.1	0.1	0.1	0.2	0.4	0.2	0.7	0.3	0.4	0.4		2.6	4.3			-0.3032	0.3226	0.3129	0.3	0.3	0.3	0.2	0.2	0.4	0.3	0.2	0.3	0.2	0.4	0.4	0.7	0.5	0.9		9.6	9	7.5		-0.3474	0.3714	0.3594	0.7
-0.3017	0.3203	0.311	0.1	0.1	0.1	0.3	0.2	0.2	0.1	0.2	0.2	0.4	0.2	0.7	0.3	0.4	0.4		3	4.8			-0.3226	0.3433	0.33295	0.3	0.3	0.3	0.2	0.2	0.5	0.3	0.3	0.3	0.2	0.4	0.4	0.7	0.6	1		10.4	9.8	8		-0.3714	0.3971	0.38425	0.8
-0.3203	0.3401	0.3302	0.1	0.1	0.1	0.3	0.2	0.2	0.2	0.2	0.2	0.5	0.2	0.8	0.3	0.5	0.5		3.3	5.2			-0.3433	0.3653	0.3543	0.3	0.3	0.3	0.3	0.2	0.5	0.4	0.3	0.3	0.3	0.4	0.4	0.8	0.6	1.1		11.1	10.5	8.6		-0.3971	0.4246	0.41085	0.9
-0.3401	0.3611	0.3506	0.1	0.1	0.1	0.4	0.2	0.2	0.2	0.2	0.3	0.5	0.3	0.8	0.4	0.5	0.5		3.7	5.8			-0.3653	0.3887	0.377	0.4	0.4	0.3	0.3	0.2	0.6	0.4	0.3	0.4	0.3	0.5	0.5	0.9	0.6	1.1		11.8	11.3	9.2		-0.4246	0.4539	0.43925	1.1
-0.3611	0.3834	0.37225	0.1	0.1	0.1	0.4	0.2	0.2	0.2	0.2	0.3	0.6	0.3	0.9	0.4	0.6	0.5		4.1	6.3			-0.3887	0.4136	0.40115	0.4	0.4	0.4	0.3	0.3	0.6	0.4	0.3	0.4	0.3	0.5	0.5	0.9	0.7	1.2		12.5	12.1	9.8		-0.4539	0.4853	0.4696	1.2
-0.3834	0.4071	0.39525	0.1	0.1	0.2	0.5	0.2	0.3	0.2	0.2	0.3	0.6	0.3	0.9	0.4	0.6	0.6		4.6	6.9			-0.4136	0.4402	0.4269	0.5	0.4	0.4	0.3	0.3	0.7	0.5	0.3	0.4	0.4	0.6	0.6	1	0.7	1.3		13.2	12.9	10.3		-0.4853	0.5189	0.5021	1.4
-0.4071	0.4322	0.41965	0.1	0.1	0.2	0.5	0.3	0.3	0.3	0.3	0.4	0.7	0.4	0.9	0.5	0.7	0.6		5	7.5			-0.4402	0.4684	0.4543	0.5	0.5	0.4	0.3	0.3	0.7	0.5	0.4	0.5	0.4	0.6	0.6	1.1	0.8	1.3		13.9	13.6	10.9		-0.5189	0.5547	0.5368	1.6
-0.4322	0.4589	0.44555	0.2	0.1	0.2	0.6	0.3	0.4	0.3	0.3	0.4	0.8	0.4	1	0.5	0.7	0.7		5.6	8.2			-0.4684	0.4984	0.4834	0.6	0.5	0.5	0.3	0.3	0.8	0.5	0.4	0.5	0.5	0.7	0.7	1.1	0.9	1.4		14.6	14.5	11.5		-0.5547	0.5931	0.5739	1.8
-0.4589	0.4873	0.4731	0.2	0.1	0.2	0.6	0.3	0.5	0.3	0.3	0.5	0.8	0.4	1	0.6	0.8	0.7		6.1	8.9			-0.4984	0.5304	0.5144	0.7	0.6	0.5	0.4	0.4	0.9	0.6	0.5	0.6	0.5	0.8	0.8	1.2	0.9	1.5		15.3	15.3	12.2		-0.5931	0.6341	0.6136	2.1
-0.4873	0.5173	0.5023	0.2	0.2	0.3	0.7	0.3	0.5	0.4	0.4	0.5	0.9	0.5	1.1	0.6	0.8	0.8		6.8	9.6			-0.5304	0.5644	0.5474	0.8	0.6	0.6	0.4	0.4	1	0.6	0.5	0.7	0.6	0.9	0.8	1.3	1	1.6		16.1	16.2	12.8		-0.6341	0.6779	0.656	2.4
-0.5173	0.5493	0.5333	0.2	0.2	0.3	0.7	0.4	0.6	0.4	0.4	0.6	1	0.6	1.1	0.7	0.9	0.8		7.4	10.4			-0.5644	0.6006	0.5825	0.9	0.7	0.7	0.4	0.5	1.1	0.7	0.6	0.8	0.7	1	0.9	1.5	1.1	1.7		16.8	17	13.5		-0.6779	0.7248	0.70135	2.7
-0.5493	0.5832	0.56625	0.3	0.2	0.4	0.8	0.4	0.7	0.5	0.5	0.7	1.1	0.6	1.2	0.8	1	0.9		8.1	11.2			-0.6006	0.6391	0.61985	1	0.8	0.8	0.5	0.6	1.3	0.8	0.7	0.9	0.7	1.1	1.1	1.6	1.2	1.8		17.6	17.9	14.2		-0.7248	0.7749	0.74985	3.2
-0.5832	0.6192	0.6012	0.3	0.3	0.4	0.9	0.5	0.9	0.6	0.5	0.8	1.2	0.7	1.3	0.9	1.1	1		8.9	12.1			-0.6391	0.68	0.65955	1.2	0.9	0.9	0.6	0.7	1.5	0.9	0.8	1	0.9	1.3	1.2	1.8	1.4	1.9		18.4	18.9	15		-0.7749	0.8285	0.8017	3.6
-0.6192	0.6574	0.6383	0.4	0.4	0.5	1	0.6	1	0.7	0.6	0.9	1.4	0.9	1.4	1	1.2	1.1		9.7	13			-0.68	0.7236	0.7018	1.4	1.1	1.1	0.7	0.8	1.6	1	1	1.2	1	1.5	1.3	2	1.5	2.1		19.2	19.9	15.8		-0.8285	0.8857	0.8571	4.1
-0.6574	0.698	0.6777	0.5	0.4	0.6	1.2	0.7	1.2	0.8	0.7	1	1.5	1	1.5	1.1	1.3	1.2		10.6	13.9			-0.7236	0.77	0.7468	1.6	1.2	1.2	0.8	1	1.9	1.2	1.1	1.4	1.2	1.7	1.5	2.3	1.7	2.3		20.1	20.9	16.7		-0.8857	0.947	0.91635	4.7
-0.698	0.7411	0.71955	0.6	0.6	0.7	1.4	0.8	1.4	1	0.9	1.2	1.7	1.2	1.6	1.2	1.4	1.4		11.6	15			-0.77	0.8194	0.7947	1.8	1.4	1.5	1	1.2	2.2	1.4	1.4	1.6	1.4	2	1.8	2.5	1.9	2.5		21	22	17.6		-0.947	1.0124	0.9797	5.4
-0.7411	0.7869	0.764	0.8	0.7	0.9	1.6	0.9	1.7	1.2	1	1.4	2	1.4	1.8	1.4	1.6	1.5		12.6	16.1			-0.8194	0.872	0.8457	2.1	1.7	1.8	1.3	1.4	2.5	1.6	1.6	2	1.7	2.3	2.1	2.9	2.3	2.8		22.1	23.2	18.7		-1.0124	1.0824	1.0474	6.1
-0.7869	0.8355	0.8112	1.1	0.9	1.1	1.9	1.1	1.9	1.5	1.2	1.7	2.2	1.7	2	1.7	1.8	1.8		13.8	17.3			-0.872	0.9279	0.89995	2.5	2	2.2	1.6	1.8	2.9	2	2	2.4	2	2.7	2.4	3.3	2.6	3.1		23.2	24.4	19.8		-1.0824	1.1572	1.1198	7
-0.8355	0.8871	0.8613	1.4	1.2	1.4	2.2	1.4	2.3	1.8	1.5	2	2.6	2	2.4	2	2.1	2.1		15.1	18.7			-0.9279	0.9874	0.95765	2.9	2.5	2.7	2	2.2	3.4	2.4	2.4	2.9	2.5	3.2	2.9	3.8	3.1	3.6		24.5	25.8	21.1		-1.1572	1.2372	1.1972	8.1
-0.8871	0.9418	0.91445	1.8	1.5	1.8	2.7	1.8	2.8	2.2	1.8	2.4	3	2.5	2.8	2.4	2.5	2.5		16.6	20.1			-0.9874	1.0507	1.01905	3.4	3.1	3.3	2.5	2.8	4.1	3	3	3.6	3.1	3.9	3.5	4.4	3.7	4.1		25.9	27.2	22.5		-1.2372	1.3228	1.28	9.4
-0.9418	1	0.9709	2.3	1.9	2.3	3.2	2.3	3.3	2.8	2.3	3	3.6	3.1	3.3	2.9	3	3		18.2	21.8			-1.0507	1.118	1.08435	4	3.8	4.1	3.2	3.5	5	3.7	3.9	4.4	3.8	4.7	4.3	5.1	4.4	4.9		27.5	28.8	24.1		-1.3228	1.4142	1.3685	10.9
-1	1.0617	1.03085	3	2.4	3	3.9	2.9	4	3.5	2.9	3.8	4.3	3.8	4	3.6	3.7	3.7		19.9	23.6			-1.118	1.1897	1.15385	4.9	4.8	5.2	4	4.4	6.1	4.7	4.9	5.5	4.8	5.7	5.3	6.2	5.4	5.8		29.2	30.6	26		-1.4142	1.512	1.4631	12.9
-1.0617	1.1273	1.0945	4	3.2	3.8	4.8	3.8	4.9	4.4	3.6	4.7	5.3	4.8	4.9	4.6	4.5	4.5		22	25.6			-1.1897	1.266	1.22785	6.1	6	6.5	5.1	5.6	7.5	5.9	6.3	6.8	6.1	7.1	6.6	7.6	6.6	6.9		31.1	32.5	28.1		-1.512	1.6165	1.56425	15.4
-1.1273	1.1969	1.1621	5.2	4.2	5	5.9	4.9	6.1	5.7	4.7	6	6.5	6	6.1	5.8	5.7	5.6		24.3	27.9			-1.266	1.3472	1.3066	7.5	7.5	8.3	6.7	7.1	9.2	7.6	8.1	8.5	7.7	9	8.2	9.4	8.3	8.4		33.2	34.6	30.6		-1.6165	1.7283	1.6724	18.5
-1.1969	1.2708	1.23385	6.7	5.5	6.5	7.4	6.4	7.6	7.2	6	7.5	8	7.5	7.6	7.4	7.1	7		26.9	30.4			-1.3472	1.4336	1.3904	9.5	9.4	10.5	8.8	9.4	11.5	9.7	10.2	10.7	9.7	11.3	10.3	11.6	10.3	10.4		35.6	37	33.5		-1.7283	1.8477	1.788	22
-1.2708	1.3493	1.31005	8.7	7.2	8.4	9.3	8.2	9.5	9.2	7.9	9.4	9.9	9.5	9.6	9.3	8.9	8.8		29.9	33.3			-1.4336	1.5255	1.47955	11.9	11.9	13.4	11.5	12.3	14.3	12.4	12.9	13.6	12.3	14.2	12.9	14.4	12.9	12.9		38.4	39.7	36.9		-1.8477	1.9755	1.9116	26
-1.3493	1.4326	1.39095	11.1	9.5	10.8	11.5	10.5	11.9	11.6	10.2	11.9	12.3	12.1	11.9	11.7	11.3	11.2		33.1	36.6			-1.5255	1.6233	1.5744	15	15.4	17	15	15.9	17.7	15.7	16.4	17	15.6	17.7	16	17.8	16.2	16.2		41.8	42.9	40.8		-1.9755	2.112	2.04375	30.7
-1.4326	1.5211	1.47685	14.2	12.3	13.8	14.3	13.4	14.8	14.8	13	14.9	15.3	15.3	14.9	14.7	14.2	14.3		36.8	40.4			-1.6233	1.7274	1.67535	19	19.9	21.5	19.1	20.2	22	19.7	20.8	21.3	19.9	22.1	20.2	22.1	20.3	20.4		45.7	46.6	45.3		-2.112	2.258	2.185	36.2
-1.5211	1.615	1.56805	18	15.7	17.6	17.8	16.8	18.2	18.6	16.6	18.7	18.9	19.2	18.6	18.3	17.9	18		40.9	44.6			-1.7274	1.8381	1.78275	23.8	25.2	26.8	24.2	25.2	27.2	24.6	26	26.3	24.9	27.6	25.5	27.3	25.3	25.6		50.4	50.8	50.3		-2.258	2.4141	2.33605	42.1
-1.615	1.7147	1.66485	22.5	19.8	22.1	22.2	20.9	22.3	23.1	21	23.4	23.2	23.7	23.1	22.9	22.5	22.4		45.4	49.1			-1.8381	1.956	1.89705	29.7	31.4	32.9	30.3	30.9	33.2	30.7	32.1	32	30.8	34	31.7	33.4	31.5	32.1		55.2	55.5	55.8		-2.4141	2.581	2.49755	47.8
-1.7147	1.8206	1.76765	27.9	25	27.3	27	26	27.4	28.4	26.3	28.8	28.1	28.9	28.2	28.1	28	27.5		50.3	54.1			-1.956	2.0814	2.0187	36.5	38.5	39.9	37.4	37.8	40.2	37.8	39.4	38.8	37.6	41.1	38.8	40.5	38.5	39.5		60.1	60.6	61.8		-2.581	2.7595	2.67025	53.4
-1.8206	1.933	1.8768	34.1	31.3	33.4	32.7	31.8	33.3	34.7	32.5	35.1	34	34.9	34	33.9	34.6	33.2		55.7	59.4			-2.0814	2.2148	2.1481	43.8	46.6	47.4	45.2	45.6	48.4	45.7	47.5	46.7	45.6	48.7	46.9	48.4	46.3	47.5		65.7	66	67.9		-2.7595	2.9502	2.85485	57.9
-1.933	2.0523	1.99265	40.7	38.2	40.4	39.4	38.5	39.5	41.8	39.6	42.3	40.7	41.8	40.5	40.4	41.9	39.5		61.7	64.8			-2.2148	2.3568	2.2858	51.6	55.1	55.1	53.6	54	56.8	54.2	55.9	55.3	54.6	57.1	55	57	55.1	56.7		71.7	71.7	73.9		-2.9502	3.1542	3.0522	62.8
-2.0523	2.1791	2.1157	48.1	45.9	47.8	46.7	46.2	46.3	49.5	47.6	49.8	47.8	49.7	48	47.5	49.5	46.7		68.1	70.5			-2.3568	2.508	2.4324	60.2	63.7	63.5	62.8	63	64.5	63.2	64.2	63.7	63.5	66.2	63.6	65.4	63.9	66		77.4	77.6	79.9		-3.1542	3.3722	3.2632	67.5
-2.1791	2.3136	2.24635	55.8	53.9	55.6	54.3	54.5	53.9	57.6	55.9	57.5	55.7	58	56.7	55.2	57.2	54.4		74.1	76.4			-2.508	2.6688	2.5884	68.8	72.7	71.7	71.9	71.6	71.8	71.6	72.2	71.6	72	74.6	72.2	74.1	72.7	74.8		82.5	83	85.3		-3.3722	3.6054	3.4888	71.5
-2.3136	2.4565	2.38505	63.4	61.1	63.4	62	62.3	61.3	65.5	63.6	65.2	63.7	66.1	65.1	63.1	64.9	62.3		79.9	81.9			-2.6688	2.8399	2.75435	77	80.6	78.6	80.2	79.7	78.2	78.8	79.6	78.5	79.7	81.6	80.1	81.5	80.8	82.3		87.1	87.5	89.8		-3.6054	3.8546	3.73	74.7
-2.4565	2.6081	2.5323	71.2	67.9	70.9	69.4	69.3	68.3	72.9	70.7	72.6	70.5	74.1	72.3	70.3	72	70.2		85.5	86.7			-2.8399	3.022	2.93095	83	86.1	84.4	86.8	86	83.9	84.5	85.8	85.1	86.2	87.9	86.7	87.5	86.9	88		90.6	91.3	93.5		-3.8546	4.1211	3.98785	77.3
-2.6081	2.7692	2.68865	78.2	74.1	77.2	76.3	75.5	74.5	79.7	77.5	79.6	76.7	80.4	78.6	77.6	78.1	77		90.1	90.8			-3.022	3.2157	3.11885	88.5	91	89.4	91.3	90.4	89.1	89.4	90.7	90.2	91.3	92.5	92.3	92.7	91.6	92.2		93.7	94.6	96		-4.1211	4.406	4.26355	79.9
-2.7692	2.9402	2.8547	83.4	79.2	82.7	81.8	81.4	79.9	85.6	83.3	85.2	82.8	85.7	83.9	83.2	83.7	82.6		93.6	94.3			-3.2157	3.4219	3.3188	92.5	94.7	93.9	95	93.7	93	93.1	94.5	93.5	94.7	95.8	95.9	96.6	94.9	95.9		96.3	96.5	98		-4.406	4.7105	4.55825	82.3
-2.9402	3.1217	3.03095	87.6	83.4	86.6	85.8	85.8	84.4	90.1	87.4	89.6	86.8	90.2	88.5	87.5	87.7	87.1		95.8	96.6			-3.4219	3.6413	3.5316	94.5	96.9	95.8	97.4	95.9	95.3	95.6	96.7	95.6	97.5	97.6	97.5	98.6	97.1	97.6		97.8	97.8	99.1		-4.7105	5.0362	4.87335	84.9
-3.1217	3.3145	3.2181	91.4	86.9	89.1	89.1	89.4	87.7	92.9	90.4	92.3	89.7	92.6	91.4	91.2	90.6	90.3		97.5	97.8			-3.6413	3.8748	3.75805	95.8	97.9	97.3	98.1	97.3	96.2	97.3	97.4	96.6	98.3	98.8	98.5	99.6	98	98.8		98.5	98.4	99.4		-5.0362	5.3843	5.21025	86.6
-3.3145	3.5191	3.4168	93.5	89.3	91.4	91	92.3	90.3	94.8	92.8	93.8	91.7	94.3	93.3	93.5	92.2	92.4		98.6	98.8			-3.8748	4.1232	3.999	96.5	98.6	98	98.6	97.9	96.9	98.3	97.8	97.5	98.6	99.3	99.2	99.8	98.5	99.2		99.1	98.7	99.6		-5.3843	5.7566	5.57045	88.1
-3.5191	3.7364	3.62775	95.3	91.5	92.8	92.2	94.2	92.1	95.8	94.3	95.4	93.2	95.6	94.4	94.8	93.7	94.1		99.3	99.3			-4.1232	4.3876	4.2554	97.4	98.9	98.4	99.1	98.7	97.8	98.8	98.3	98.2	98.8	99.6	99.6	99.9	98.8	99.4		99.4	99.1	99.7		-5.7566	6.1545	5.95555	89.8
-3.7364	3.9671	3.85175	96.8	92.7	93.6	93.2	95.4	93.5	96.6	95.8	96.4	94.2	96.4	95.4	96.1	95.1	95.4		99.5	99.6			-4.3876	4.6689	4.52825	98.2	99.2	98.5	99.3	99.1	98.5	99.2	98.4	98.9	98.9	99.6	99.7	100	99.1	99.8		99.6	99.5	99.8		-6.1545	6.58	6.36725	91.8
-3.9671	4.2121	4.0896	98.2	93.8	94.8	94.3	96.3	94.7	97.4	97.1	97.2	94.9	96.9	96.2	96.8	95.8	96.3		99.6	99.9			-4.6689	4.9683	4.8186	98.6	99.3	99.3	99.8	99.2	98.9	99.8	99	99.7	98.9	99.8	99.8	100	99.3	100		99.7	99.6	100		-6.58	7.0349	6.80745	96.3
-4.2121	4.4721	4.3421	98.6	95.5	95.8	95.2	97.3	95.9	98.1	98	98	95.8	97.7	96.8	97.3	96.4	97.4		99.6	100			-4.9683	5.2869	5.1276	99.4	99.6	99.6	100	99.2	99.4	100	99.2	100	99	99.8	100	100	99.7	100		99.7	99.7	100		-7.0349	7.5212	7.27805	98.1
-4.4721	4.7483	4.6102	98.9	97.5	96.5	95.9	98.4	96.7	98.9	98.6	98.6	96.9	98.3	97.5	98	97.1	98.2		99.6	100			-5.2869	5.6258	5.45635	100	99.7	99.6	100	99.4	99.6	100	99.7	100	99.2	99.8	100	100	99.7	100		99.7	100	100		-7.5212	8.0412	7.7812	99.3
-4.7483	5.0415	4.8949	99.4	98.5	97.4	96.5	99	97.7	99.7	99.2	99	97.2	98.8	98.2	98.6	97.8	99.1		99.6	100			-5.6258	5.9866	5.8062	100	99.7	99.6	100	100	99.6	100	100	100	100	100	100	100	99.7	100		100	100	100		-8.0412	8.597	8.3191	100
-5.0415	5.3527	5.1971	99.7	99.1	98.5	96.7	99.6	98.2	100	99.7	99.5	97.6	99.5	98.5	98.9	98.4	99.8		99.6	100			-5.9866	6.3704	6.1785	100	100	99.6	100	100	99.6	100	100	100	100	100	100	100	99.7	100		100	100	100		-8.597	9.1914	8.8942	100
-5.3527	5.6833	5.518	99.9	99.6	99	97.4	100	98.7	100	100	99.6	98.2	99.5	99	99.3	98.7	100		99.8	100			-6.3704	6.7789	6.57465	100	100	99.6	100	100	100	100	100	100	100	100	100	100	100	100		100	100	100		-9.1914	9.8268	9.5091	100
-5.6833	6.0342	5.85875	100	100	99.7	98.4	100	99.2	100	100	99.8	98.7	99.7	99.7	99.8	99	100		100	100			-6.7789	7.2135	6.9962	100	100	100	100	100	100	100	100	100	100	100	100	100	100	100		100	100	100		-9.8268	10.5061	10.1665	100
-6.0342	6.4068	6.2205	100	100	99.7	99.4	100	99.7	100	100	100	98.8	99.7	100	100	99.7	100		100	100			-7.2135	7.676	7.44475	100	100	100	100	100	100	100	100	100	100	100	100	100	100	100		100	100	100		-10.5061	11.2324	10.8693	100
-6.4068	6.8024	6.6046	100	100	99.9	99.5	100	99.8	100	100	100	100	100	100	100	100	100		100	100			-7.676	8.1682	7.9221	100	100	100	100	100	100	100	100	100	100	100	100	100	100	100		100	100	100		-11.2324	12.0089	11.6207	100
-6.8024	7.2224	7.0124	100	100	100	99.5	100	100	100	100	100	100	100	100	100	100	100		100	100			-8.1682	8.6919	8.43005	100	100	100	100	100	100	100	100	100	100	100	100	100	100	100		100	100	100		-12.0089	12.8391	12.424	100
-7.2224	7.6683	7.44535	100	100	100	100	100	100	100	100	100	100	100	100	100	100	100		100	100			-8.6919	9.2492	8.97055	100	100	100	100	100	100	100	100	100	100	100	100	100	100	100		100	100	100		-12.8391	13.7267	13.2829	100
-7.6683	8.1418	7.90505	100	100	100	100	100	100	100	100	100	100	100	100	100	100	100		100	100			-9.2492	9.8423	9.54575	100	100	100	100	100	100	100	100	100	100	100	100	100	100	100		100	100	100		-13.7267	14.6756	14.2011	100
-8.1418	8.6445	8.39315	100	100	100	100	100	100	100	100	100	100	100	100	100	100	100		100	100			-9.8423	10.4733	10.1578	100	100	100	100	100	100	100	100	100	100	100	100	100	100	100		100	100	100		-14.6756	15.6902	15.1829	100
-8.6445	9.1783	8.9114	100	100	100	100	100	100	100	100	100	100	100	100	100	100	100		100	100			-10.4733	11.1448	10.809	100	100	100	100	100	100	100	100	100	100	100	100	100	100	100		100	100	100		-15.6902	16.7748	16.2325	100
-9.1783	9.745	9.46165	100	100	100	100	100	100	100	100	100	100	100	100	100	100	100		100	100			-11.1448	11.8594	11.5021	100	100	100	100	100	100	100	100	100	100	100	100	100	100	100		100	100	100		-16.7748	17.9345	17.3546	100
-9.745	10.3467	10.0458	100	100	100	100	100	100	100	100	100	100	100	100	100	100	100		100	100			-11.8594	12.6198	12.2396	100	100	100	100	100	100	100	100	100	100	100	100	100	100	100		100	100	100		-17.9345	19.1743	18.5544	100
-10.3467	10.9856	10.6662	100	100	100	100	100	100	100	100	100	100	100	100	100	100	100		100	100			-12.6198	13.429	13.0244	100	100	100	100	100	100	100	100	100	100	100	100	100	100	100		100	100	100		-19.1743	20.4999	19.8371	100
-10.9856	11.6639	11.3247	100	100	100	100	100	100	100	100	100	100	100	100	100	100	100		100	100			-13.429	14.29	13.8595	100	100	100	100	100	100	100	100	100	100	100	100	100	100	100		100	100	100		-20.4999	21.917	21.2084	100
-11.6639	12.3841	12.024	100	100	100	100	100	100	100	100	100	100	100	100	100	100	100		100	100			-14.29	15.2063	14.7481	100	100	100	100	100	100	100	100	100	100	100	100	100	100	100		100	100	100		-21.917	23.4322	22.6746	100
-12.3841	13.1488	12.7664	100	100	100	100	100	100	100	100	100	100	100	100	100	100	100		100	100			-15.2063	16.1813	15.6938	100	100	100	100	100	100	100	100	100	100	100	100	100	100	100		100	100	100		-23.4322	25.0521	24.2422	100
-13.1488	13.9607	13.5547	100	100	100	100	100	100	100	100	100	100	100	100	100	100	100		100	100			-16.1813	17.2188	16.7001	100	100	100	100	100	100	100	100	100	100	100	100	100	100	100		100	100	100		-25.0521	26.7839	25.918	100
-13.9607	14.8227	14.3917	100	100	100	100	100	100	100	100	100	100	100	100	100	100	100		100	100			-17.2188	18.3228	17.7708	100	100	100	100	100	100	100	100	100	100	100	100	100	100	100		100	100	100		-26.7839	28.6355	27.7097	100
-14.8227	15.7379	15.2803	100	100	100	100	100	100	100	100	100	100	100	100	100	100	100		100	100			-18.3228	19.4976	18.9102	100	100	100	100	100	100	100	100	100	100	100	100	100	100	100		100	100	100		-28.6355	30.6152	29.6254	100
-15.7379	16.7097	16.2238	100	100	100	100	100	100	100	100	100	100	100	100	100	100	100		100	100			-19.4976	20.7477	20.1227	100	100	100	100	100	100	100	100	100	100	100	100	100	100	100		100	100	100		-30.6152	32.7316	31.6734	100
-16.7097	17.7414	17.2255	100	100	100	100	100	100	100	100	100	100	100	100	100	100	100		100	100			-20.7477	22.078	21.4128	100	100	100	100	100	100	100	100	100	100	100	100	100	100	100		100	100	100		-32.7316	34.9944	33.863	100
-17.7414	18.8369	18.2891	100	100	100	100	100	100	100	100	100	100	100	100	100	100	100		100	100			-22.078	23.4936	22.7858	100	100	100	100	100	100	100	100	100	100	100	100	100	100	100		100	100	100		-34.9944	37.4136	36.204	100
-18.8369	20	19.4184	100	100	100	100	100	100	100	100	100	100	100	100	100	100	100		100	100			-23.4936	25	24.2468	100	100	100	100	100	100	100	100	100	100	100	100	100	100	100		100	100	100		-37.4136	40	38.7068	100
[truncated: 38 more columns]

## Sheet: Fig5
Pine biochar			p1	p2	p4	p8	p14	p15	p3	p5	p6	p7	p9	p10	p11	p12	p13		20 F&T cycles (p4, p13,p14)				Mesquite biochar			mq2	mq4	mq5	mq7	mq8	mq9	mq10	mq12	mq15	mq1	mq3	mq6	mq11	mq13	mq14		20 F&T cycles (mq13,mq14,mq15)				Miscanthus biochar			ms1
Size class	[mm]	[mm]	Q%	Q%	Q%	Q%	Q%	Q%	Q%	Q%	Q%	Q%	Q%	Q%	Q%	Q%	Q%		Q%	Q%			Size class	[mm]	[mm]	Q%	Q%	Q%	Q%	Q%	Q%	Q%	Q%	Q%	Q%	Q%	Q%	Q%	Q%	Q%		Q%	Q%	Q%		Size class	[mm]	[mm]	Q%
0	0.05	0.025	0	0	0	0	0	0	0	0	0	0	0	0	0	0	0		0	0			0	0.05	0.025	0	0	0	0	0	0	0	0	0	0	0	0	0	0	0		0.1	0	0		0	0.05	0.025	0
-0.05	0.0531	0.05155	0	0	0	0	0	0	0	0	0	0	0	0	0	0	0		0	0			-0.05	0.0532	0.0516	0	0	0	0	0	0	0	0	0	0	0	0	0	0	0		0.1	0	0		-0.05	0.0535	0.05175	0
-0.0531	0.0564	0.05475	0	0	0	0	0	0	0	0	0	0	0	0	0	0	0		0	0			-0.0532	0.0566	0.0549	0	0	0	0	0	0	0	0	0	0	0	0	0	0	0		0.1	0	0		-0.0535	0.0572	0.05535	0
-0.0564	0.0598	0.0581	0	0	0	0	0	0	0	0	0	0	0	0	0	0	0		0	0			-0.0566	0.0602	0.0584	0	0	0	0	0	0	0	0	0	0	0	0	0	0	0		0.1	0.1	0.1		-0.0572	0.0611	0.05915	0
-0.0598	0.0635	0.06165	0	0	0	0	0	0	0	0	0	0	0	0	0	0	0		0	0			-0.0602	0.0641	0.06215	0	0	0	0	0	0	0	0	0	0	0	0	0	0	0		0.1	0.1	0.1		-0.0611	0.0653	0.0632	0
-0.0635	0.0675	0.0655	0	0	0	0	0	0	0	0	0	0	0	0	0	0	0		0	0			-0.0641	0.0682	0.06615	0	0	0	0	0	0	0	0	0	0	0	0	0	0	0		0.1	0.1	0.1		-0.0653	0.0698	0.06755	0
-0.0675	0.0716	0.06955	0	0	0	0	0	0	0	0	0	0	0	0	0	0	0		0	0			-0.0682	0.0726	0.0704	0	0	0	0	0	0	0	0	0	0	0	0	0	0	0		0.1	0.1	0.1		-0.0698	0.0747	0.07225	0
-0.0716	0.0761	0.07385	0	0	0	0	0	0	0	0	0	0	0	0	0	0	0		0	0			-0.0726	0.0772	0.0749	0	0	0	0	0	0	0	0	0	0	0	0	0	0	0		0.2	0.2	0.1		-0.0747	0.0798	0.07725	0
-0.0761	0.0807	0.0784	0	0	0	0	0	0	0	0	0	0	0	0	0	0	0		0	0.1			-0.0772	0.0822	0.0797	0	0	0	0	0	0	0	0	0	0	0	0	0	0	0		0.2	0.2	0.2		-0.0798	0.0854	0.0826	0
-0.0807	0.0857	0.0832	0	0	0	0	0	0	0	0	0	0	0	0	0	0	0		0	0.1			-0.0822	0.0875	0.08485	0	0	0	0	0	0	0	0	0	0	0	0	0	0	0		0.2	0.2	0.2		-0.0854	0.0913	0.08835	0
-0.0857	0.091	0.08835	0	0	0	0	0	0	0	0	0	0	0	0	0	0	0		0	0.1			-0.0875	0.0931	0.0903	0	0	0	0	0	0	0	0	0	0	0	0	0	0	0		0.3	0.2	0.2		-0.0913	0.0976	0.09445	0
-0.091	0.0966	0.0938	0	0	0	0	0	0	0	0	0	0	0	0	0	0	0		0	0.1			-0.0931	0.0991	0.0961	0	0	0	0	0	0	0	0	0	0	0	0	0	0	0		0.3	0.3	0.3		-0.0976	0.1043	0.10095	0
-0.0966	0.1026	0.0996	0	0	0	0	0	0	0	0	0	0	0	0	0	0	0		0.1	0.1			-0.0991	0.1054	0.10225	0	0	0	0	0	0	0	0	0	0	0	0	0	0	0		0.4	0.4	0.3		-0.1043	0.1115	0.1079	0
-0.1026	0.109	0.1058	0	0	0	0	0	0	0	0	0	0	0	0	0	0	0		0.1	0.1			-0.1054	0.1122	0.1088	0	0	0	0	0	0	0	0	0	0	0	0	0	0	0		0.5	0.4	0.4		-0.1115	0.1192	0.11535	0
-0.109	0.1157	0.11235	0	0	0	0	0	0	0	0	0	0	0	0	0	0	0		0.1	0.2			-0.1122	0.1194	0.1158	0	0	0	0	0	0	0	0	0	0	0	0	0	0	0.1		0.6	0.5	0.5		-0.1192	0.1275	0.12335	0
-0.1157	0.1228	0.11925	0	0	0	0	0	0	0	0	0	0	0	0	0	0	0		0.1	0.2			-0.1194	0.127	0.1232	0	0	0	0	0	0	0	0	0	0	0	0	0	0	0.1		0.7	0.6	0.6		-0.1275	0.1363	0.1319	0
-0.1228	0.1304	0.1266	0	0	0	0	0	0	0	0	0	0	0	0.1	0	0	0		0.1	0.2			-0.127	0.1351	0.13105	0	0	0	0	0	0	0	0	0	0	0	0	0	0	0.1		0.8	0.7	0.7		-0.1363	0.1457	0.141	0.1
-0.1304	0.1385	0.13445	0	0	0	0	0	0	0	0	0	0	0	0.1	0	0	0		0.1	0.3			-0.1351	0.1438	0.13945	0	0	0	0	0	0	0	0	0	0	0	0	0.1	0	0.1		0.9	0.8	0.8		-0.1457	0.1558	0.15075	0.1
-0.1385	0.147	0.14275	0	0	0	0	0	0	0	0	0	0	0	0.1	0	0	0		0.2	0.3			-0.1438	0.153	0.1484	0	0	0	0	0	0	0	0	0	0	0	0	0.1	0.1	0.1		1.1	1	0.9		-0.1558	0.1665	0.16115	0.1
-0.147	0.1561	0.15155	0	0	0	0	0	0	0	0	0	0	0	0.1	0	0	0		0.2	0.4			-0.153	0.1628	0.1579	0	0	0	0	0	0.1	0	0	0	0	0	0	0.1	0.1	0.1		1.3	1.2	1.1		-0.1665	0.1781	0.1723	0.1
-0.1561	0.1657	0.1609	0	0	0	0	0	0	0	0	0	0	0	0.1	0	0	0		0.2	0.4			-0.1628	0.1733	0.16805	0	0	0.1	0.1	0	0.1	0	0	0.1	0	0	0	0.1	0.1	0.1		1.5	1.3	1.2		-0.1781	0.1904	0.18425	0.1
-0.1657	0.176	0.17085	0	0	0	0	0	0	0	0	0	0	0	0.1	0	0	0		0.3	0.5			-0.1733	0.1844	0.17885	0	0	0.1	0.1	0	0.1	0.1	0.1	0.1	0	0.1	0	0.1	0.1	0.2		1.7	1.6	1.4		-0.1904	0.2035	0.19695	0.1
-0.176	0.1868	0.1814	0	0	0	0	0	0	0	0	0	0	0	0.1	0	0	0.1		0.3	0.6			-0.1844	0.1962	0.1903	0	0.1	0.1	0.1	0	0.1	0.1	0.1	0.1	0	0.1	0.1	0.1	0.1	0.2		2	1.8	1.6		-0.2035	0.2176	0.21055	0.1
-0.1868	0.1984	0.1926	0	0	0	0	0	0	0	0	0	0	0	0.1	0	0.1	0.1		0.4	0.7			-0.1962	0.2088	0.2025	0	0.1	0.1	0.1	0.1	0.1	0.1	0.1	0.1	0	0.1	0.1	0.1	0.1	0.2		2.3	2.1	1.8		-0.2176	0.2326	0.2251	0.1
-0.1984	0.2106	0.2045	0	0	0	0	0	0	0	0	0	0	0	0.2	0	0.1	0.1		0.4	0.8			-0.2088	0.2222	0.2155	0	0.1	0.1	0.1	0.1	0.1	0.1	0.1	0.1	0	0.1	0.1	0.1	0.1	0.2		2.6	2.3	2.1		-0.2326	0.2487	0.24065	0.2
-0.2106	0.2236	0.2171	0	0	0	0	0	0	0	0	0	0	0	0.2	0	0.1	0.1		0.5	0.9			-0.2222	0.2364	0.2293	0	0.1	0.1	0.1	0.1	0.1	0.1	0.1	0.1	0	0.1	0.1	0.2	0.1	0.3		3	2.7	2.4		-0.2487	0.2659	0.2573	0.2
-0.2236	0.2374	0.2305	0	0	0	0	0	0	0	0	0	0.1	0	0.2	0	0.1	0.1		0.5	1			-0.2364	0.2516	0.244	0	0.1	0.1	0.1	0.1	0.1	0.1	0.1	0.1	0.1	0.1	0.1	0.2	0.1	0.3		3.4	3	2.7		-0.2659	0.2843	0.2751	0.2
-0.2374	0.2521	0.24475	0	0	0	0.1	0	0	0	0	0	0.1	0	0.2	0	0.1	0.1		0.6	1.2			-0.2516	0.2677	0.25965	0	0.1	0.1	0.1	0.1	0.1	0.1	0.1	0.1	0.1	0.1	0.1	0.2	0.2	0.3		3.8	3.4	3		-0.2843	0.304	0.29415	0.2
-0.2521	0.2676	0.25985	0	0	0	0.1	0	0	0	0	0	0.1	0.1	0.3	0.1	0.1	0.1		0.7	1.3			-0.2677	0.2849	0.2763	0	0.1	0.1	0.1	0.1	0.2	0.1	0.1	0.1	0.1	0.1	0.1	0.2	0.2	0.4		4.3	3.8	3.4		-0.304	0.325	0.3145	0.2
-0.2676	0.2842	0.2759	0	0	0	0.1	0	0	0	0	0.1	0.1	0.1	0.3	0.1	0.1	0.1		0.8	1.5			-0.2849	0.3032	0.29405	0.1	0.1	0.1	0.1	0.1	0.2	0.1	0.1	0.1	0.1	0.1	0.1	0.3	0.2	0.4		4.7	4.2	3.7		-0.325	0.3474	0.3362	0.2
-0.2842	0.3017	0.29295	0	0	0	0.1	0.1	0	0	0	0.1	0.1	0.1	0.3	0.1	0.1	0.2		0.9	1.7			-0.3032	0.3226	0.3129	0.1	0.1	0.2	0.1	0.1	0.2	0.1	0.1	0.2	0.1	0.2	0.1	0.3	0.2	0.4		5.2	4.7	4.1		-0.3474	0.3714	0.3594	0.2
-0.3017	0.3203	0.311	0	0	0	0.1	0.1	0	0	0	0.1	0.1	0.1	0.4	0.1	0.1	0.2		1	1.9			-0.3226	0.3433	0.33295	0.1	0.1	0.2	0.2	0.1	0.2	0.2	0.1	0.2	0.1	0.2	0.1	0.3	0.2	0.5		5.7	5.1	4.5		-0.3714	0.3971	0.38425	0.3
-0.3203	0.3401	0.3302	0	0	0	0.1	0.1	0	0.1	0.1	0.1	0.1	0.1	0.4	0.1	0.1	0.2		1.2	2.1			-0.3433	0.3653	0.3543	0.1	0.1	0.2	0.2	0.1	0.2	0.2	0.2	0.2	0.1	0.2	0.2	0.3	0.2	0.5		6.2	5.6	4.8		-0.3971	0.4246	0.41085	0.3
-0.3401	0.3611	0.3506	0	0	0	0.1	0.1	0	0.1	0.1	0.1	0.1	0.1	0.4	0.1	0.2	0.2		1.3	2.3			-0.3653	0.3887	0.377	0.1	0.2	0.2	0.2	0.1	0.2	0.2	0.2	0.2	0.1	0.2	0.2	0.4	0.3	0.5		6.7	6	5.2		-0.4246	0.4539	0.43925	0.3
-0.3611	0.3834	0.37225	0	0	0	0.1	0.1	0	0.1	0.1	0.1	0.1	0.1	0.4	0.1	0.2	0.2		1.5	2.6			-0.3887	0.4136	0.40115	0.1	0.2	0.2	0.2	0.1	0.2	0.2	0.2	0.2	0.1	0.2	0.2	0.4	0.3	0.6		7.1	6.5	5.5		-0.4539	0.4853	0.4696	0.3
-0.3834	0.4071	0.39525	0	0	0	0.1	0.1	0	0.1	0.1	0.1	0.1	0.1	0.5	0.1	0.2	0.2		1.6	2.8			-0.4136	0.4402	0.4269	0.1	0.2	0.2	0.2	0.1	0.2	0.2	0.2	0.2	0.1	0.2	0.2	0.4	0.3	0.6		7.6	6.9	5.9		-0.4853	0.5189	0.5021	0.3
-0.4071	0.4322	0.41965	0	0	0	0.1	0.1	0	0.1	0.1	0.1	0.1	0.1	0.5	0.1	0.2	0.3		1.8	3.1			-0.4402	0.4684	0.4543	0.1	0.2	0.2	0.2	0.1	0.3	0.2	0.2	0.2	0.1	0.2	0.2	0.4	0.3	0.7		8.1	7.4	6.2		-0.5189	0.5547	0.5368	0.3
-0.4322	0.4589	0.44555	0	0	0	0.1	0.1	0.1	0.1	0.1	0.1	0.1	0.1	0.5	0.1	0.2	0.3		2	3.4			-0.4684	0.4984	0.4834	0.1	0.2	0.2	0.2	0.1	0.3	0.2	0.2	0.2	0.1	0.2	0.2	0.5	0.3	0.7		8.6	7.9	6.6		-0.5547	0.5931	0.5739	0.3
-0.4589	0.4873	0.4731	0	0	0	0.1	0.1	0.1	0.1	0.1	0.1	0.2	0.1	0.5	0.1	0.2	0.3		2.2	3.7			-0.4984	0.5304	0.5144	0.1	0.2	0.2	0.2	0.1	0.3	0.2	0.2	0.2	0.1	0.2	0.2	0.5	0.4	0.7		9.1	8.4	7		-0.5931	0.6341	0.6136	0.3
-0.4873	0.5173	0.5023	0	0	0.1	0.2	0.1	0.1	0.1	0.1	0.1	0.2	0.1	0.6	0.1	0.3	0.3		2.4	4			-0.5304	0.5644	0.5474	0.1	0.2	0.2	0.2	0.1	0.3	0.2	0.2	0.2	0.1	0.3	0.2	0.5	0.4	0.8		9.6	8.9	7.3		-0.6341	0.6779	0.656	0.3
-0.5173	0.5493	0.5333	0	0	0.1	0.2	0.1	0.1	0.1	0.1	0.1	0.2	0.1	0.6	0.2	0.3	0.3		2.7	4.4			-0.5644	0.6006	0.5825	0.2	0.2	0.2	0.2	0.2	0.3	0.2	0.2	0.2	0.1	0.3	0.3	0.5	0.4	0.8		10.1	9.4	7.7		-0.6779	0.7248	0.70135	0.3
-0.5493	0.5832	0.56625	0.1	0	0.1	0.2	0.1	0.1	0.1	0.1	0.1	0.2	0.1	0.6	0.2	0.3	0.4		3	4.8			-0.6006	0.6391	0.61985	0.2	0.2	0.3	0.2	0.2	0.3	0.3	0.2	0.2	0.2	0.3	0.3	0.6	0.4	0.9		10.6	9.9	8.1		-0.7248	0.7749	0.74985	0.4
-0.5832	0.6192	0.6012	0.1	0	0.1	0.2	0.1	0.1	0.1	0.1	0.1	0.2	0.1	0.7	0.2	0.3	0.4		3.3	5.2			-0.6391	0.68	0.65955	0.2	0.3	0.3	0.2	0.2	0.4	0.3	0.2	0.3	0.2	0.3	0.3	0.6	0.4	0.9		11.1	10.5	8.5		-0.7749	0.8285	0.8017	0.4
-0.6192	0.6574	0.6383	0.1	0.1	0.1	0.2	0.1	0.1	0.1	0.1	0.1	0.2	0.1	0.7	0.2	0.4	0.4		3.6	5.6			-0.68	0.7236	0.7018	0.2	0.3	0.3	0.2	0.2	0.4	0.3	0.2	0.3	0.2	0.3	0.3	0.6	0.5	0.9		11.6	11	8.9		-0.8285	0.8857	0.8571	0.4
-0.6574	0.698	0.6777	0.1	0.1	0.1	0.2	0.1	0.1	0.1	0.1	0.2	0.3	0.1	0.7	0.2	0.4	0.4		3.9	6.1			-0.7236	0.77	0.7468	0.2	0.3	0.3	0.2	0.2	0.4	0.3	0.2	0.3	0.2	0.3	0.3	0.7	0.5	1		12.1	11.6	9.4		-0.8857	0.947	0.91635	0.4
-0.698	0.7411	0.71955	0.1	0.1	0.1	0.3	0.1	0.2	0.1	0.1	0.2	0.3	0.2	0.8	0.2	0.4	0.5		4.3	6.5			-0.77	0.8194	0.7947	0.3	0.3	0.3	0.2	0.2	0.4	0.3	0.2	0.3	0.2	0.4	0.4	0.7	0.5	1		12.7	12.2	9.8		-0.947	1.0124	0.9797	0.4
-0.7411	0.7869	0.764	0.1	0.1	0.1	0.3	0.2	0.2	0.1	0.1	0.2	0.3	0.2	0.8	0.3	0.5	0.5		4.7	7.1			-0.8194	0.872	0.8457	0.3	0.3	0.3	0.2	0.2	0.4	0.3	0.3	0.3	0.2	0.4	0.4	0.7	0.5	1.1		13.2	12.8	10.3		-1.0124	1.0824	1.0474	0.5
-0.7869	0.8355	0.8112	0.1	0.1	0.1	0.3	0.2	0.2	0.1	0.1	0.2	0.4	0.2	0.8	0.3	0.5	0.5		5.2	7.6			-0.872	0.9279	0.89995	0.3	0.3	0.3	0.2	0.2	0.5	0.3	0.3	0.3	0.2	0.4	0.4	0.8	0.6	1.1		13.8	13.4	10.7		-1.0824	1.1572	1.1198	0.5
-0.8355	0.8871	0.8613	0.1	0.1	0.1	0.3	0.2	0.2	0.1	0.2	0.2	0.4	0.2	0.8	0.3	0.5	0.5		5.6	8.2			-0.9279	0.9874	0.95765	0.4	0.3	0.3	0.3	0.2	0.5	0.4	0.3	0.3	0.3	0.4	0.4	0.8	0.6	1.1		14.4	14	11.2		-1.1572	1.2372	1.1972	0.5
-0.8871	0.9418	0.91445	0.1	0.1	0.1	0.3	0.2	0.2	0.1	0.2	0.2	0.4	0.2	0.9	0.3	0.6	0.6		6.1	8.8			-0.9874	1.0507	1.01905	0.4	0.4	0.3	0.3	0.2	0.5	0.4	0.3	0.3	0.3	0.4	0.4	0.9	0.6	1.2		15	14.7	11.7		-1.2372	1.3228	1.28	0.6
-0.9418	1	0.9709	0.1	0.1	0.1	0.4	0.2	0.3	0.2	0.2	0.3	0.5	0.2	0.9	0.4	0.6	0.6		6.7	9.5			-1.0507	1.118	1.08435	0.4	0.4	0.3	0.3	0.2	0.6	0.4	0.3	0.4	0.3	0.5	0.5	0.9	0.7	1.2		15.6	15.4	12.3		-1.3228	1.4142	1.3685	0.6
-1	1.0617	1.03085	0.1	0.1	0.1	0.4	0.2	0.3	0.2	0.2	0.3	0.5	0.3	0.9	0.4	0.6	0.6		7.3	10.1			-1.118	1.1897	1.15385	0.5	0.4	0.4	0.3	0.2	0.6	0.4	0.3	0.4	0.3	0.5	0.5	1	0.7	1.3		16.2	16.1	12.8		-1.4142	1.512	1.4631	0.7
-1.0617	1.1273	1.0945	0.1	0.1	0.1	0.4	0.2	0.3	0.2	0.2	0.3	0.6	0.3	1	0.4	0.7	0.6		7.9	10.9			-1.1897	1.266	1.22785	0.5	0.4	0.4	0.3	0.3	0.7	0.5	0.4	0.4	0.4	0.5	0.5	1	0.7	1.3		16.9	16.9	13.4		-1.512	1.6165	1.56425	0.7
-1.1273	1.1969	1.1621	0.1	0.1	0.1	0.5	0.2	0.4	0.2	0.2	0.3	0.7	0.3	1	0.5	0.7	0.7		8.6	11.6			-1.266	1.3472	1.3066	0.6	0.5	0.4	0.3	0.3	0.8	0.5	0.4	0.5	0.4	0.6	0.6	1.1	0.8	1.4		17.5	17.6	14		-1.6165	1.7283	1.6724	0.8
-1.1969	1.2708	1.23385	0.1	0.1	0.2	0.5	0.2	0.4	0.2	0.3	0.4	0.7	0.4	1	0.5	0.7	0.7		9.3	12.4			-1.3472	1.4336	1.3904	0.7	0.5	0.5	0.3	0.3	0.8	0.5	0.4	0.5	0.5	0.6	0.6	1.2	0.8	1.4		18.3	18.5	14.6		-1.7283	1.8477	1.788	0.9
-1.2708	1.3493	1.31005	0.2	0.1	0.2	0.5	0.3	0.5	0.3	0.3	0.4	0.8	0.4	1.1	0.5	0.8	0.7		10.1	13.2			-1.4336	1.5255	1.47955	0.7	0.5	0.5	0.4	0.4	0.9	0.6	0.5	0.6	0.5	0.7	0.7	1.3	0.9	1.5		19	19.3	15.3		-1.8477	1.9755	1.9116	1
-1.3493	1.4326	1.39095	0.2	0.1	0.2	0.6	0.3	0.5	0.3	0.3	0.5	0.9	0.5	1.1	0.6	0.8	0.8		10.9	14.1			-1.5255	1.6233	1.5744	0.8	0.6	0.6	0.4	0.4	1	0.6	0.5	0.6	0.6	0.8	0.8	1.4	1	1.6		19.8	20.2	16		-1.9755	2.112	2.04375	1.1
-1.4326	1.5211	1.47685	0.2	0.2	0.2	0.7	0.3	0.6	0.4	0.4	0.5	0.9	0.5	1.2	0.6	0.9	0.8		11.8	15			-1.6233	1.7274	1.67535	1	0.7	0.7	0.5	0.5	1.1	0.7	0.6	0.7	0.7	0.9	0.9	1.5	1.1	1.7		20.6	21.2	16.8		-2.112	2.258	2.185	1.3
-1.5211	1.615	1.56805	0.2	0.2	0.3	0.7	0.4	0.7	0.4	0.4	0.6	1	0.6	1.2	0.7	0.9	0.9		12.7	16			-1.7274	1.8381	1.78275	1.1	0.8	0.8	0.5	0.6	1.2	0.8	0.7	0.9	0.8	1.1	1	1.6	1.2	1.8		21.6	22.2	17.7		-2.258	2.4141	2.33605	1.4
-1.615	1.7147	1.66485	0.3	0.2	0.3	0.8	0.4	0.8	0.5	0.5	0.6	1.1	0.7	1.3	0.8	1	1		13.8	17			-1.8381	1.956	1.89705	1.3	0.9	0.9	0.6	0.7	1.4	0.9	0.8	1	0.9	1.3	1.2	1.8	1.3	1.9		22.6	23.3	18.7		-2.4141	2.581	2.49755	1.7
-1.7147	1.8206	1.76765	0.4	0.3	0.4	0.9	0.5	0.9	0.6	0.5	0.7	1.3	0.8	1.4	0.9	1.1	1.1		14.8	18.1			-1.956	2.0814	2.0187	1.5	1.1	1.1	0.8	0.9	1.6	1	1	1.3	1.1	1.5	1.3	2.1	1.5	2		23.7	24.5	19.8		-2.581	2.7595	2.67025	1.9
-1.8206	1.933	1.8768	0.5	0.4	0.5	1	0.6	1.1	0.7	0.6	0.8	1.4	0.9	1.5	1	1.2	1.2		16	19.3			-2.0814	2.2148	2.1481	1.8	1.4	1.4	1	1.1	1.9	1.3	1.3	1.7	1.4	1.8	1.6	2.4	1.8	2.3		25	25.8	21		-2.7595	2.9502	2.85485	2.2
-1.933	2.0523	1.99265	0.6	0.4	0.6	1.2	0.7	1.3	0.8	0.7	1	1.6	1	1.6	1.1	1.4	1.4		17.4	20.6			-2.2148	2.3568	2.2858	2.1	1.8	1.7	1.4	1.4	2.3	1.7	1.7	2.1	1.8	2.2	2.1	2.8	2.2	2.6		26.5	27.2	22.4		-2.9502	3.1542	3.0522	2.6
-2.0523	2.1791	2.1157	0.8	0.6	0.8	1.5	0.9	1.6	1.1	0.9	1.1	1.9	1.3	1.8	1.2	1.5	1.6		18.8	22.1			-2.3568	2.508	2.4324	2.6	2.3	2.3	1.9	2	2.8	2.3	2.2	2.8	2.4	2.9	2.6	3.4	2.9	3.2		28.1	28.7	24		-3.1542	3.3722	3.2632	3
-2.1791	2.3136	2.24635	1.1	0.8	1.1	1.8	1.1	1.9	1.3	1.1	1.4	2.2	1.6	2	1.5	1.8	2		20.3	23.7			-2.508	2.6688	2.5884	3.3	3.1	3	2.6	2.8	3.5	3.1	3.1	3.7	3.2	4	3.5	4.4	3.9	3.9		30.1	30.4	25.9		-3.3722	3.6054	3.4888	3.6
-2.3136	2.4565	2.38505	1.5	1.2	1.5	2.2	1.5	2.4	1.7	1.5	1.8	2.6	2	2.3	1.8	2.2	2.5		22	25.4			-2.6688	2.8399	2.75435	4.3	4.3	4	3.6	4	4.5	4.2	4.4	5.2	4.2	5.3	4.7	5.7	5.2	5.1		32.4	32.4	28.1		-3.6054	3.8546	3.73	4.3
-2.4565	2.6081	2.5323	2.1	1.7	2.1	2.9	2.1	3.1	2.3	2	2.3	3.2	2.6	2.9	2.3	2.8	3.1		24	27.3			-2.8399	3.022	2.93095	5.6	5.7	5.4	5.1	5.6	6.1	5.8	6.1	7.1	5.8	7.2	6.3	7.3	7	6.7		35	34.9	30.9		-3.8546	4.1211	3.98785	5.2
-2.6081	2.7692	2.68865	3	2.4	2.9	3.8	3	4	3.1	2.7	3.1	4	3.5	3.7	3	3.5	4.1		26.3	29.7			-3.022	3.2157	3.11885	7.4	7.7	7.6	7.1	7.5	8	7.8	8.5	9.4	7.8	9.5	8.5	9.6	9.4	8.9		37.9	37.7	34.1		-4.1211	4.406	4.26355	6.2
-2.7692	2.9402	2.8547	4.4	3.4	4.1	5	4.3	5.4	4.1	3.7	4.2	5.2	4.7	4.7	4.1	4.5	5.3		28.9	32.4			-3.2157	3.4219	3.3188	9.9	10.2	10.5	9.7	10.2	10.4	10.8	11.5	12.1	10.3	12.2	11.4	12.5	12.3	11.7		41.4	40.7	37.6		-4.406	4.7105	4.55825	7.4
-2.9402	3.1217	3.03095	6.3	4.7	5.6	6.4	5.8	7	5.4	5	5.6	6.8	6.4	6.1	5.7	6.1	7		31.9	35.3			-3.4219	3.6413	3.5316	12.9	13.6	13.9	12.8	13.7	13.4	14.4	14.7	15.8	13.7	15.6	14.6	16	15.9	14.9		45.2	44	41.7		-4.7105	5.0362	4.87335	9
-3.1217	3.3145	3.2181	8.6	6.4	7.6	8.4	7.6	9.2	7.3	6.8	7.6	8.9	8.5	7.8	7.6	7.9	9.2		35.4	38.6			-3.6413	3.8748	3.75805	16.7	17.2	17.6	16.5	17.6	17	18.5	18.9	20.1	17.9	19.9	18.5	20.2	19.7	18.9		49	47.9	45.9		-5.0362	5.3843	5.21025	10.9
-3.3145	3.5191	3.4168	11.3	8.7	10.2	10.9	10.3	11.9	9.7	9.5	9.9	11.5	11.2	10	9.9	10.3	12		39.2	42.2			-3.8748	4.1232	3.999	20.7	21.6	21.8	21.2	21.9	20.7	23.1	23.3	24.7	22.8	24.6	23	25.3	24.5	23		53	52.1	50.3		-5.3843	5.7566	5.57045	12.9
-3.5191	3.7364	3.62775	14.4	11.8	13.6	13.8	13.5	14.9	12.9	12.4	13	14.7	14.4	12.7	12.9	13.7	15.4		43.5	46.5			-4.1232	4.3876	4.2554	25.6	26.7	26.4	26.4	26.5	25.3	28.1	28.4	30.1	28	30.1	28	30.4	29.3	27.9		57.5	56.8	54.9		-5.7566	6.1545	5.95555	15.1
-3.7364	3.9671	3.85175	18.7	15.4	17.3	17.6	17.5	18.6	16.5	16.1	16.4	18.2	18.1	16.4	16.6	17	19.2		48.1	50.8			-4.3876	4.6689	4.52825	30.3	32	32	31.6	31.8	30.9	33.9	33.5	35.6	33.5	36.2	33.6	36.4	34.4	33.5		62.1	61.3	60.1		-6.1545	6.58	6.36725	17.4
-3.9671	4.2121	4.0896	23.6	19.6	21.5	22	22	22.8	20.5	20.1	20.7	22.5	22.4	20.2	20.5	20.8	23.2		52.4	55.4			-4.6689	4.9683	4.8186	35.2	37.7	37.7	36.9	37.6	36.3	39.7	38.8	40.6	38.8	42.3	39.5	42.1	40	39.7		66.1	65.6	65.1		-6.58	7.0349	6.80745	20.6
-4.2121	4.4721	4.3421	28.6	24	26.5	26.6	27	27.6	25	24.5	25.4	26.7	26.9	24.4	25.3	24.9	28.1		57.1	60			-4.9683	5.2869	5.1276	40.7	43	42.2	42.5	43.4	41.5	45.5	43.6	46	44.1	47.9	44.4	48	45.9	45.5		70.8	69.9	69.7		-7.0349	7.5212	7.27805	24.1
-4.4721	4.7483	4.6102	33.8	28.3	32	31.7	31.7	32.5	30.6	29.2	30.4	31.4	32	29	30.6	30.1	33.4		62.3	64.5			-5.2869	5.6258	5.45635	46.2	48.3	47.4	48.5	48.9	47.1	50.8	48.5	51.8	49.4	53.5	50.2	53.8	51.9	50.9		74.3	73.9	74.3		-7.5212	8.0412	7.7812	28.2
-4.7483	5.0415	4.8949	39.3	33.1	37.5	36.8	36.8	37.6	36	34.4	35.7	36.3	37.2	34.2	35.8	35.7	38.7		67.1	68.6			-5.6258	5.9866	5.8062	51.9	53.5	52.4	53.6	54.8	52.6	55.9	54.5	57	55.1	59	55.9	59	57.4	56.3		77.6	77.8	78.1		-8.0412	8.597	8.3191	32.4
-5.0415	5.3527	5.1971	44.9	38.4	43	41.5	42.2	42.6	41	39.6	40.9	41.2	43.1	39.2	41.3	40.7	44		71.4	73.1			-5.9866	6.3704	6.1785	56.8	58.9	57.1	58.6	60.4	58.1	60.7	59.8	62.4	60.2	63.9	61.3	64.9	62.2	62.3		81.3	81.7	81.6		-8.597	9.1914	8.8942	37.8
-5.3527	5.6833	5.518	50.3	43.7	48.6	46.6	48.2	47.4	46.9	45.1	45.8	46.3	49.2	44	46.9	46	49.6		75.2	77.1			-6.3704	6.7789	6.57465	62	64.3	62.7	62.7	65.6	63.2	65.5	63.3	68.2	65.8	69.3	67.2	69.9	67.2	67.2		84.1	84.9	84.9		-9.1914	9.8268	9.5091	44
-5.6833	6.0342	5.85875	55.8	48.4	53.9	51.8	53.4	52.6	52.2	50.9	51.1	51.6	55	50	52.1	51.2	54.8		79.2	81.1			-6.7789	7.2135	6.9962	67	68.8	66.9	67.1	70.2	67.9	69.3	68.5	72.1	70.6	74.4	71.7	74.6	71.7	71.5		86.8	87.7	87.6		-9.8268	10.5061	10.1665	49.8
-6.0342	6.4068	6.2205	61.2	53.3	59.6	57.4	58.8	58	57.3	56.3	56.7	56.7	60.2	56.1	57.5	56.2	59.9		82.7	84.4			-7.2135	7.676	7.44475	71.1	72.9	71.8	71.9	74	71.5	73.8	72.8	76.6	74.8	78.4	75.3	79.3	75.6	76.1		88.9	90.2	90.2		-10.5061	11.2324	10.8693	57.8
-6.4068	6.8024	6.6046	66.1	57.9	64.6	61.9	63.4	63.2	62.4	61.3	61.8	61.8	65.1	61.2	63.1	61.4	65.5		85.8	87.4			-7.676	8.1682	7.9221	74.1	76.5	76.1	75.8	77.6	75.7	77.5	77.2	80.3	78.7	82.1	79.1	83.3	79.7	80		91.5	92.4	92.1		-11.2324	12.0089	11.6207	64.9
-6.8024	7.2224	7.0124	71	63.1	69.6	66.9	68.3	68.2	68.4	66.7	66.5	66.3	70.2	66.1	68.4	67	70.4		88.4	89.9			-8.1682	8.6919	8.43005	78	79.5	79.8	79.1	81.4	80.2	81.3	80.5	83.5	82.6	85.3	84	86.4	82.9	83.2		92.8	94	94		-12.0089	12.8391	12.424	73.2
-7.2224	7.6683	7.44535	75.3	67.5	74.8	71.3	73.2	72.4	73.5	72.1	71.2	70.4	75.1	71.1	72.9	71.1	74.9		90.3	92.4			-8.6919	9.2492	8.97055	81.8	82.4	83.7	83	85	83.6	84.2	83	86.7	85.5	87.5	86.8	89.3	85.9	86		94.6	95.2	95.9		-12.8391	13.7267	13.2829	80.8
-7.6683	8.1418	7.90505	80.2	71.4	78.9	75.8	77.2	76.5	78.2	76.2	76	75	79.7	75.4	76.9	75.6	79.7		92.4	94.2			-9.2492	9.8423	9.54575	84.8	84.8	87.8	86.3	87.7	87.1	87.5	86.2	88.5	89.2	89.8	89.1	91.2	89.1	88.8		96.2	96.6	97		-13.7267	14.6756	14.2011	85.9
-8.1418	8.6445	8.39315	83.3	75.4	83	80.2	80.9	80.7	82.5	80.8	79.8	78.9	82.8	79.6	80.6	80.3	83.3		94.3	95.6			-9.8423	10.4733	10.1578	88.7	87.5	90.2	89.3	90.3	89.4	90.5	88.7	90.7	91.4	91.6	91.9	93.2	91.2	91.6		97	98.1	98		-14.6756	15.6902	15.1829	91
-8.6445	9.1783	8.9114	86.5	79.6	86.7	84	84.6	84	85.6	84.8	83.3	82.6	86.6	83.7	83.9	83.1	86.9		96	96.7			-10.4733	11.1448	10.809	91.6	90.3	92.1	91.9	92.3	91.9	92.7	91.5	93.6	93.4	93.3	94.6	94.9	93.4	93.3		98.1	98.9	98.7		-15.6902	16.7748	16.2325	94.1
-9.1783	9.745	9.46165	89.7	83.2	89.3	87.2	87.9	88	88.8	88.9	86.4	85.8	89.9	87.6	87	86.6	89.8		96.9	97.9			-11.1448	11.8594	11.5021	94	92.6	93.7	93.6	94.3	94.1	94.4	94.1	95.7	95	95.3	95.8	96.2	95.2	95.2		98.6	99.5	99.2		-16.7748	17.9345	17.3546	95.3
-9.745	10.3467	10.0458	92.1	86.7	91.8	90.5	90.4	91.4	92.2	91.7	89.1	89.1	92.2	90	89.4	89	92.2		97.3	98.5			-11.8594	12.6198	12.2396	96.2	94.5	95	95.1	96.2	95.8	96.3	96.1	96.9	95.8	97.1	96.9	97.1	96.9	97.3		99.1	99.7	99.6		-17.9345	19.1743	18.5544	98
-10.3467	10.9856	10.6662	94.2	90.3	94.3	92.5	92.6	93.3	94.6	93.7	91.7	91.2	94	92.9	92.5	91.2	94.5		98.1	98.9			-12.6198	13.429	13.0244	96.9	95.9	96.3	96.4	97.8	96.9	97.4	97.1	97.7	97.5	98.2	97.6	98.2	97.8	98.3		99.6	99.7	99.8		-19.1743	20.4999	19.8371	99.4
-10.9856	11.6639	11.3247	96.1	93.2	95.7	94.1	94.5	94.9	96	96.7	94.2	93.3	95.5	94.4	94.8	94.2	96		98.8	99.2			-13.429	14.29	13.8595	98	97.6	97.7	97.7	98.4	98.2	98.2	98.2	98.9	98.1	98.3	98.3	98.9	98.6	98.9		99.8	100	99.8		-20.4999	21.917	21.2084	99.8
-11.6639	12.3841	12.024	97.3	95.2	96.6	96	96.3	96.4	97	97.9	96.5	94.8	97.1	95.9	96.5	95.9	97.2		99.2	99.5			-14.29	15.2063	14.7481	98.8	98.6	98.6	98.5	99.1	99.1	98.8	99.5	99.2	99.2	98.8	98.9	99.1	99.7	99.2		99.8	100	99.9		-21.917	23.4322	22.6746	99.8
-12.3841	13.1488	12.7664	98.2	96.4	97.3	97.4	97.1	97.6	97.8	98.5	97.8	96.4	98.1	96.7	97.5	97.5	98		99.6	99.8			-15.2063	16.1813	15.6938	99.2	99	99.1	99	99.3	99.4	99.4	99.6	99.4	99.8	98.9	99.3	99.6	99.7	99.4		99.8	100	100		-23.4322	25.0521	24.2422	100
-13.1488	13.9607	13.5547	99.2	97.7	98.3	97.9	98.1	98.3	98.6	99.2	98.8	97.4	98.8	97.8	98.6	98.7	98.5		99.8	99.9			-16.1813	17.2188	16.7001	99.6	99.1	99.9	99.5	99.7	99.7	99.9	99.8	99.7	99.8	99.2	99.7	99.8	99.8	99.6		99.8	100	100		-25.0521	26.7839	25.918	100
-13.9607	14.8227	14.3917	99.4	98.9	98.6	98.7	98.7	98.7	99.1	99.6	99.3	98.7	99.3	98.8	99.2	99	99		99.9	100			-17.2188	18.3228	17.7708	99.6	99.5	100	100	100	100	100	100	100	99.8	99.8	100	100	99.8	99.8		100	100	100		-26.7839	28.6355	27.7097	100
-14.8227	15.7379	15.2803	99.6	98.9	99.3	98.9	99	99.2	99.6	99.6	99.7	99.5	99.6	99.3	99.6	99.3	99.6		100	100			-18.3228	19.4976	18.9102	99.6	99.7	100	100	100	100	100	100	100	100	99.8	100	100	100	100		100	100	100		-28.6355	30.6152	29.6254	100
-15.7379	16.7097	16.2238	99.8	99	99.7	99.2	99.5	99.9	99.9	99.8	99.8	99.6	99.8	99.5	99.7	99.3	99.7		100	100			-19.4976	20.7477	20.1227	99.8	99.7	100	100	100	100	100	100	100	100	100	100	100	100	100		100	100	100		-30.6152	32.7316	31.6734	100
-16.7097	17.7414	17.2255	100	99.2	100	99.2	99.5	100	99.9	100	99.9	99.8	100	99.7	99.8	99.4	99.9		100	100			-20.7477	22.078	21.4128	100	100	100	100	100	100	100	100	100	100	100	100	100	100	100		100	100	100		-32.7316	34.9944	33.863	100
-17.7414	18.8369	18.2891	100	99.5	100	99.2	99.5	100	100	100	100	99.8	100	99.7	99.9	99.6	99.9		100	100			-22.078	23.4936	22.7858	100	100	100	100	100	100	100	100	100	100	100	100	100	100	100		100	100	100		-34.9944	37.4136	36.204	100
-18.8369	20	19.4184	100	99.6	100	99.2	99.6	100	100	100	100	99.9	100	100	99.9	99.7	99.9		100	100			-23.4936	25	24.2468	100	100	100	100	100	100	100	100	100	100	100	100	100	100	100		100	100	100		-37.4136	40	38.7068	100
[truncated: 38 more columns]

## Sheet: Fig6
Pre F-T cycling	Pine				mesquite				miscanthus				sewage waste
	sample #	Dmin_50	Dmax_50		Sample #	Dmin_50	Dmax_50		Sample#	Dmin_50	Dmax_50		sample #	Dmin_50	Dmax_50
0	p5	2.2178	5.9792		mq1	2.2842	5.6648		ms1	2.6456	10.5247		s1	2.4919	2.9653
0	p6	2.1833	5.9552		mq2	2.3294	5.851		ms3	2.5486	10.2332		s3	2.5217	2.9745
0	p15	2.2437	5.8585		mq3	2.2369	5.4174		ms4	2.7426	10.5961		s4	2.5084	2.9614
0	p1	2.2109	5.663		mq4	2.2701	5.7399		ms2	2.5378	10.5111		s2	2.5252	3.0067
0	p2	2.246	6.1586		mq5	2.2634	5.8098		ms5	2.6934	10.3926		s5	2.5028	2.965
0	p3	2.187	5.8695		mq6	2.2686	5.6154		ms9	2.7424	10.6042		s6	2.4784	2.948
0	p7	2.2171	5.9213		mq7	2.2958	5.7263		ms7	2.7293	10.2962		s7	2.5056	2.9724
0	p8	2.2363	5.9135		mq8	2.2897	5.6854		ms8	2.6414	10.3191		s8	2.4455	2.8976
0	p9	2.1838	5.7283		mq9	2.2409	5.803		ms6	2.6605	10.5457		s9	2.5266	2.9941
0	p10	2.21	6.0325		mq10	2.2872	5.5707		ms10	2.5649	10.3143		s10	2.513	2.9859
0	p11	2.2226	5.8832		mq11	2.2402	5.3885		ms11	2.4728	10.1641		s11	2.4832	2.942
0	p12	2.1878	5.9506		mq12	2.2565	5.7139		ms12	2.8898	11.0427		s12	2.47	2.9417
0	p13	2.2371	5.7073		mq13	2.2738	5.5133		ms13	2.6385	10.3475		s13	2.5052	2.9531
0	p14	2.2402	5.7947		mq14	2.2541	5.569		ms14	2.6554	10.3006		s14	2.4034	2.8728
0	p4	2.2164	5.7752		mq15	2.2686	5.5239		ms15	2.5971	10.2045		s15	2.4976	2.9674
Post F-T cycling	Pine				mesquite				miscanthus				sewage waste
F&T cycles	sample #	Dmin_50	Dmax_50		Sample #	Dmin_50	Dmax_50		Sample#	Dmin_50	Dmax_50		sample #	Dmin_50	Dmax_50
1	p5	2.2099	5.7417		mq1	2.241	5.4296		ms1	2.5055	9.4085		s1	2.4913	2.9539
1	p6	2.1801	5.8288		mq2	2.2548	5.4609		ms3	2.5373	9.6465		s3	2.5156	2.9753
1	p15	2.1152	5.4806		mq3	2.2351	5.3567		ms4	2.5463	9.9863		s4	2.506	2.9601
2	p1	2.1861	5.616		mq4	2.229	5.379		ms2	2.5473	9.9098		s2	2.5161	3.0006
2	p2	2.1437	5.686		mq5	2.2045	5.4087		ms5	2.4395	9.4784		s5	2.4897	2.9611
2	p3	2.1308	5.5616		mq6	2.2444	5.3982		ms9	2.4289	9.2859		s6	2.5019	2.9595
5	p7	2.1102	5.4022		mq7	2.2014	5.0704		ms7	2.3208	9.0134		s7	2.5005	2.9828
5	p8	2.1168	5.3399		mq8	2.182	5.1345		ms8	2.4967	9.2995		s8	2.4364	2.8975
5	p9	2.1086	5.4764		mq9	2.1223	5.1195		ms6	2.3901	9.8028		s9	2.5007	2.9629
10	p10	1.9964	4.9093		mq10	2.1421	5.0598		ms10	2.084	7.6581		s10	2.5066	2.9795
10	p11	2.0139	5.0379		mq11	2.1648	5.0058		ms11	2.578	9.8141		s11	2.4831	2.943
10	p12	2.0594	5.2477		mq12	2.1348	5.0314		ms12	2.1166	7.3169		s12	2.4587	2.9209
20	p13	1.7337	3.9227		mq13	1.8295	3.9349		ms13	1.6887	5.805		s13	2.5061	2.9504
20	p14	1.77425	3.9986		mq14	1.8175	4.0033		ms14	1.857	6.0561		s14	2.4103	2.8826
20	p4	1.8148	4.0745		mq15	1.8308	4.1047		ms15	1.7078	5.0876		s15	2.4789	2.9481

## Sheet: Fig7
Figure 5a on the left											Figure 5b in this box
Pre F-T cycling	sample #	Pine	Sample #	Mesquite	Sample#	Miscanthus	sample #	Sewage waste			after 20 F-T cyclces		fine			Coarse
0	p5	0.370919	mq1	0.403227	ms1	0.251371	s1	0.840353			Feedstock	Sample#	Dmin_50	Dmax_50	AR	Dmin_50	Dmax_50	AR
0	p6	0.366621	mq2	0.39812	ms3	0.249052	s3	0.847773			Pine	P13	0.4643	0.9099	0.510276	1.9981	4.4653	0.447473
0	p15	0.382982	mq3	0.41291	ms4	0.258831	s4	0.847032			Pine	p4	0.5012	0.9872	0.507699	1.9733	4.4418	0.444257
0	p1	0.390411	mq4	0.395495	ms2	0.24144	s2	0.839858			Pine	p14	0.4376	0.8721	0.501777	2.0907	5.0428	0.414591
0	p2	0.364693	mq5	0.389583	ms5	0.259165	s5	0.844115				mean	0.4677	0.923067	0.506681	2.0207	4.64997	0.434562
0	p3	0.372604	mq6	0.403996	ms9	0.258615	s6	0.840706				error	0.031936	0.0586688	0.0472662	0.061877	0.340406	0.0344836
0	p7	0.374428	mq7	0.400922	ms7	0.265078	s7	0.842955
0	p8	0.378169	mq8	0.402733	ms8	0.255972	s8	0.843974					fine			Coarse
0	p9	0.38123	mq9	0.386162	ms6	0.252283	s9	0.84386			Feedstock	Sample#	Dmin_50	Dmax_50	AR	Dmin_50	Dmax_50	AR
0	p10	0.366349	mq10	0.410577	ms10	0.248674	s10	0.841622			Mesquite	MQ13	0.4472	0.9101	0.491375	2.017	4.4494	0.45332
0	p11	0.377788	mq11	0.415737	ms11	0.243288	s11	0.844052			Mesquite	MQ14	0.4297	0.8801	0.48824	1.968	4.412	0.446056
0	p12	0.36766	mq12	0.394914	ms12	0.261693	s12	0.839651			Mesquite	MQ15	0.3999	0.7918	0.505052	2.0034	4.4916	0.446033
0	p13	0.391972	mq13	0.412421	ms13	0.254989	s13	0.848329				mean	0.4256	0.860667	0.4945	1.99613	4.451	0.448469
0	p14	0.386595	mq14	0.404758	ms14	0.257791	s14	0.836605				std	0.0239151	0.0614977	0.0449508	0.0252953	0.0398241	0.00695685
0	p4	0.383779	mq15	0.410688	ms15	0.254505	s15	0.84168
Post F-T cycling													fine			Coarse
F&T cycles	sample #	Pine	Sample #	Mesquite	Sample#	Miscanthus	sample #	Sewage waste			Feedstock	Sample#	Dmin_50	Dmax_50	AR	Dmin_50	Dmax_50	AR
1	p5	0.384886	mq1	0.412738	ms1	0.266302	s1	0.843393				ms13	0.4982	1.2924	0.385484	2.3669	8.982	0.263516
1	p6	0.374022	mq2	0.412899	ms3	0.263028	s3	0.845495				ms14	0.5355	1.3167	0.406699	2.5522	9.199	0.277443
1	p15	0.385943	mq3	0.417253	ms4	0.254979	s4	0.846593				ms15	0.522	1.1976	0.435872	2.1612	7.7989	0.277116
2	p1	0.389263	mq4	0.414389	ms2	0.257049	s2	0.838532				mean	0.518567	1.2689	0.408674	2.3601	8.65997	0.27253
2	p2	0.377014	mq5	0.407584	ms5	0.257375	s5	0.840802				std	0.0188855	0.0629316	0.025146	0.195589	0.753558	0.0327487
2	p3	0.383127	mq6	0.415768	ms9	0.261569	s6	0.845379
5	p7	0.390619	mq7	0.434167	ms7	0.257483	s7	0.838306
5	p8	0.396412	mq8	0.424968	ms8	0.268477	s8	0.840863
5	p9	0.385034	mq9	0.414552	ms6	0.243818	s9	0.844004
10	p10	0.406657	mq10	0.423357	ms10	0.27213	s10	0.841282
10	p11	0.39975	mq11	0.432458	ms11	0.262683	s11	0.843731
10	p12	0.392439	mq12	0.424295	ms12	0.289276	s12	0.841761
20	p13	0.441966	mq13	0.464942	ms13	0.290904	s13	0.84941
20	p14	0.443718	mq14	0.454	ms14	0.306633	s14	0.836155
20	p4	0.445404	mq15	0.446025	ms15	0.335679	s15	0.840847

## Sheet: Fig9
Dmin	Pre F-T																Dmin	Post F-T cycling			1 F&T Cycle			2 F&T Cycle			5 F&T Cycle			10 F&T Cycles					Dmax	Pre F-T
				Sample 1	Sample 2	Sample 3	Sample 4	Sample 5	Sample 6	Sample 7	Sample 8	Sample 9	Sample 10	Sample 11	Sample 12						Sample 1	Sample 2	Sample 3	Sample 4	Sample 5	Sample 6	Sample 7	Sample 8	Sample 9	Sample 10	Sample 11	Sample 12							Sample 1	Sample 2	Sample 3	Sample 4	Sample 5	Sample 6	Sample 7	Sample 8	Sample 9	Sample 10	Sample 11
Size class	Size Class (Number)	[mm]	Grain Size [mm]	p3[%]	p3[%]	p3[%]	p3[%]	p3[%]	p3[%]	p3[%]	p3[%]	p3[%]	p3[%]	p3[%]	p3[%]		Size class	Size Class (Number)	[mm]	Grain Size [mm]	p3[%]	p3[%]	p3[%]	p3[%]	p3[%]	p3[%]	p3[%]	p3[%]	p3[%]	p3[%]	p3[%]	p3[%]			Size class	Size Class (Number)	[mm]	Grain Size [mm]	p3[%]	p3[%]	p3[%]	p3[%]	p3[%]	p3[%]	p3[%]	p3[%]	p3[%]	p3[%]	p3[%]
0.0000 -	0.0000	0.05	0.025	0	0	0	0	0	0	0	0	0	0	0	0		0.0000 -	0.0000	0.05	0.025	0	0	0	0	0	0	0	0	0	0	0	0			0.0000 -	0.0000	0.05	0.025	0	0	0	0	0	0	0	0	0	0	0
0.0500 -	0.0500	0.0532	0.0516	0	0	0	0	0	0	0	0	0	0	0	0		0.0500 -	0.0500	0.0532	0.0516	0	0	0	0	0	0	0	0	0	0	0	0			0.0500 -	0.0500	0.0532	0.0516	0	0	0	0	0	0	0	0	0	0	0
0.0532 -	0.0532	0.0566	0.0549	0	0	0	0	0	0	0	0	0	0	0	0		0.0532 -	0.0532	0.0566	0.0549	0	0	0	0	0	0	0	0	0	0	0	0			0.0532 -	0.0532	0.0566	0.0549	0	0	0	0	0	0	0	0	0	0	0
0.0566 -	0.0566	0.0602	0.0584	0	0	0	0	0	0	0	0	0	0	0	0		0.0566 -	0.0566	0.0602	0.0584	0	0	0	0	0	0	0	0	0	0	0	0			0.0566 -	0.0566	0.0602	0.0584	0	0	0	0	0	0	0	0	0	0	0
0.0602 -	0.0602	0.0641	0.06215	0	0	0	0	0	0	0	0	0	0	0	0		0.0602 -	0.0602	0.0641	0.06215	0	0	0	0	0	0	0	0	0	0	0	0			0.0602 -	0.0602	0.0641	0.06215	0	0	0	0	0	0	0	0	0	0	0
0.0641 -	0.0641	0.0682	0.06615	0	0	0	0	0	0	0	0	0	0	0	0		0.0641 -	0.0641	0.0682	0.06615	0	0	0	0	0	0	0	0	0	0	0	0			0.0641 -	0.0641	0.0682	0.06615	0	0	0	0	0	0	0	0	0	0	0
0.0682 -	0.0682	0.0726	0.0704	0	0	0	0	0	0	0	0	0	0	0	0		0.0682 -	0.0682	0.0726	0.0704	0	0	0	0	0	0	0	0	0	0	0	0			0.0682 -	0.0682	0.0726	0.0704	0	0	0	0	0	0	0	0	0	0	0
0.0726 -	0.0726	0.0772	0.0749	0	0	0	0	0	0	0	0	0.1	0	0	0		0.0726 -	0.0726	0.0772	0.0749	0	0.1	0	0	0	0	0	0	0	0	0	0			0.0726 -	0.0726	0.0772	0.0749	0	0	0	0	0	0	0	0	0	0	0
0.0772 -	0.0772	0.0822	0.0797	0	0	0	0.1	0	0	0	0	0	0	0	0		0.0772 -	0.0772	0.0822	0.0797	0	0	0	0	0	0	0	0	0.1	0	0	0			0.0772 -	0.0772	0.0822	0.0797	0	0	0	0	0	0	0	0	0	0	0
0.0822 -	0.0822	0.0875	0.08485	0	0	0	0	0	0	0	0.1	0	0	0	0		0.0822 -	0.0822	0.0875	0.08485	0	0	0	0	0	0	0	0	0	0	0	0			0.0822 -	0.0822	0.0875	0.08485	0	0	0	0	0	0	0	0	0	0	0
0.0875 -	0.0875	0.0931	0.0903	0	0	0	0	0	0	0	0	0	0	0	0		0.0875 -	0.0875	0.0931	0.0903	0	0	0	0.1	0	0	0	0.1	0	0	0.1	0.1			0.0875 -	0.0875	0.0931	0.0903	0	0	0	0	0	0	0	0	0	0	0
0.0931 -	0.0931	0.0991	0.0961	0	0	0	0	0	0	0.1	0	0	0	0	0		0.0931 -	0.0931	0.0991	0.0961	0	0	0.1	0	0.1	0.1	0.1	0	0	0	0	0			0.0931 -	0.0931	0.0991	0.0961	0	0	0	0	0	0	0	0	0	0	0
0.0991 -	0.0991	0.1054	0.10225	0	0	0	0	0	0	0	0	0	0	0.1	0		0.0991 -	0.0991	0.1054	0.10225	0	0.1	0	0	0	0	0	0	0	0.1	0	0			0.0991 -	0.0991	0.1054	0.10225	0	0	0	0	0	0	0	0	0	0	0
0.1054 -	0.1054	0.1122	0.1088	0	0.1	0	0	0.1	0	0	0	0	0	0	0.1		0.1054 -	0.1054	0.1122	0.1088	0.1	0	0	0	0	0	0	0	0	0	0	0			0.1054 -	0.1054	0.1122	0.1088	0	0	0	0	0	0	0	0	0	0	0
0.1122 -	0.1122	0.1194	0.1158	0	0	0.1	0	0	0.1	0	0	0	0	0	0		0.1122 -	0.1122	0.1194	0.1158	0	0	0	0	0	0	0	0	0	0	0	0			0.1122 -	0.1122	0.1194	0.1158	0	0	0	0.1	0	0	0	0	0.1	0	0
0.1194 -	0.1194	0.127	0.1232	0.1	0	0	0.1	0	0	0	0	0.1	0	0	0		0.1194 -	0.1194	0.127	0.1232	0	0.1	0	0	0	0	0	0	0.1	0	0.1	0.1			0.1194 -	0.1194	0.127	0.1232	0	0	0	0	0	0	0	0	0	0	0
0.1270 -	0.1270	0.1351	0.13105	0	0	0	0	0	0	0	0.1	0	0	0	0		0.1270 -	0.1270	0.1351	0.13105	0	0	0	0.1	0	0	0	0	0	0	0	0			0.1270 -	0.1270	0.1351	0.13105	0	0	0	0	0	0	0	0	0	0	0
0.1351 -	0.1351	0.1438	0.13945	0	0	0	0	0	0	0	0	0	0	0	0		0.1351 -	0.1351	0.1438	0.13945	0	0	0	0	0.1	0	0	0.1	0	0	0	0			0.1351 -	0.1351	0.1438	0.13945	0	0	0	0	0	0	0	0.1	0	0	0
0.1438 -	0.1438	0.153	0.1484	0	0	0	0	0	0	0.1	0	0	0	0	0		0.1438 -	0.1438	0.153	0.1484	0	0.1	0.1	0	0	0.1	0.1	0	0	0.1	0.1	0.1			0.1438 -	0.1438	0.153	0.1484	0	0	0	0	0	0	0.1	0	0	0	0
0.1530 -	0.1530	0.1628	0.1579	0	0	0	0.1	0	0	0	0	0.1	0	0	0		0.1530 -	0.1530	0.1628	0.1579	0	0	0	0	0	0	0	0	0.1	0	0	0			0.1530 -	0.1530	0.1628	0.1579	0	0.1	0	0	0	0	0	0	0	0	0.1
0.1628 -	0.1628	0.1733	0.16805	0	0.1	0	0	0	0	0	0.1	0	0.1	0.1	0		0.1628 -	0.1628	0.1733	0.16805	0.1	0.1	0	0.1	0.1	0	0	0	0	0	0	0.1			0.1628 -	0.1628	0.1733	0.16805	0	0	0.1	0	0.1	0.1	0	0	0	0	0
0.1733 -	0.1733	0.1844	0.17885	0	0	0	0	0	0	0	0	0	0	0	0.1		0.1733 -	0.1733	0.1844	0.17885	0	0.1	0	0	0	0	0.1	0.1	0	0	0.1	0			0.1733 -	0.1733	0.1844	0.17885	0	0	0	0.1	0	0	0	0	0.1	0	0
0.1844 -	0.1844	0.1962	0.1903	0	0	0.1	0.1	0.1	0.1	0.1	0	0.1	0	0	0		0.1844 -	0.1844	0.1962	0.1903	0	0	0	0.1	0	0.1	0	0	0.1	0.1	0	0.1			0.1844 -	0.1844	0.1962	0.1903	0.1	0	0	0	0	0	0	0	0	0	0
0.1962 -	0.1962	0.2088	0.2025	0	0	0	0	0	0	0	0.1	0	0	0	0		0.1962 -	0.1962	0.2088	0.2025	0	0.1	0.1	0	0.1	0	0	0	0	0	0.1	0.1			0.1962 -	0.1962	0.2088	0.2025	0	0	0	0	0	0	0	0	0	0	0
0.2088 -	0.2088	0.2222	0.2155	0.1	0	0	0.1	0	0	0	0	0.1	0	0.1	0		0.2088 -	0.2088	0.2222	0.2155	0	0.1	0	0	0	0	0.1	0	0	0	0	0			0.2088 -	0.2088	0.2222	0.2155	0	0	0	0	0	0	0	0.1	0	0	0
0.2222 -	0.2222	0.2364	0.2293	0	0.1	0	0	0	0	0.1	0.1	0	0	0	0		0.2222 -	0.2222	0.2364	0.2293	0.1	0	0	0.1	0	0.1	0	0.1	0.1	0.1	0.1	0.1			0.2222 -	0.2222	0.2364	0.2293	0	0	0	0.1	0	0	0	0	0.1	0	0
0.2364 -	0.2364	0.2516	0.244	0	0	0	0.1	0	0	0	0	0.1	0	0	0.1		0.2364 -	0.2364	0.2516	0.244	0	0.1	0	0	0.1	0	0.1	0	0	0	0.1	0			0.2364 -	0.2364	0.2516	0.244	0	0	0	0	0	0	0.1	0	0	0.1	0
0.2516 -	0.2516	0.2677	0.25965	0	0	0.1	0	0.1	0.1	0	0.1	0	0	0.1	0		0.2516 -	0.2516	0.2677	0.25965	0	0.1	0.1	0.1	0	0	0	0	0.1	0	0	0.1			0.2516 -	0.2516	0.2677	0.25965	0	0	0	0	0	0	0	0	0	0	0
0.2677 -	0.2677	0.2849	0.2763	0	0.1	0	0.1	0	0	0.1	0	0	0	0	0		0.2677 -	0.2677	0.2849	0.2763	0	0.1	0	0.1	0	0.1	0	0.1	0	0.1	0.1	0			0.2677 -	0.2677	0.2849	0.2763	0	0.1	0	0.1	0	0	0	0	0.1	0	0.1
0.2849 -	0.2849	0.3032	0.29405	0.1	0	0	0	0	0	0	0.1	0.1	0	0	0		0.2849 -	0.2849	0.3032	0.29405	0.1	0	0	0	0.1	0	0.1	0	0.1	0	0.1	0.1			0.2849 -	0.2849	0.3032	0.29405	0	0	0	0	0.1	0.1	0	0.1	0	0	0
0.3032 -	0.3032	0.3226	0.3129	0	0	0	0.1	0	0	0.1	0	0	0	0.1	0		0.3032 -	0.3032	0.3226	0.3129	0	0.1	0.1	0.1	0	0	0	0	0	0.1	0.1	0.1			0.3032 -	0.3032	0.3226	0.3129	0	0	0.1	0	0	0	0.1	0	0.1	0	0
0.3226 -	0.3226	0.3433	0.33295	0	0	0.1	0	0.1	0	0	0.1	0.1	0	0	0.1		0.3226 -	0.3226	0.3433	0.33295	0	0.1	0.1	0.1	0	0.1	0.1	0.1	0.1	0	0	0			0.3226 -	0.3226	0.3433	0.33295	0	0	0	0	0	0	0	0	0	0	0
0.3433 -	0.3433	0.3653	0.3543	0	0.1	0	0	0	0.1	0	0	0	0	0	0		0.3433 -	0.3433	0.3653	0.3543	0.1	0.1	0	0.1	0.1	0	0	0.1	0	0.1	0.1	0			0.3433 -	0.3433	0.3653	0.3543	0	0	0	0.1	0	0	0	0.1	0	0	0
0.3653 -	0.3653	0.3887	0.377	0	0	0	0.1	0	0	0.1	0.1	0	0	0.1	0		0.3653 -	0.3653	0.3887	0.377	0	0.1	0.1	0	0	0.1	0.1	0	0.1	0	0.1	0.1			0.3653 -	0.3653	0.3887	0.377	0.1	0	0	0	0	0	0	0	0	0	0.1
0.3887 -	0.3887	0.4136	0.40115	0.1	0	0	0	0	0	0	0.1	0	0	0	0		0.3887 -	0.3887	0.4136	0.40115	0	0.1	0	0.2	0.1	0	0	0.1	0	0	0.1	0.1			0.3887 -	0.3887	0.4136	0.40115	0	0	0	0	0	0	0	0	0.1	0	0
0.4136 -	0.4136	0.4402	0.4269	0	0.1	0.1	0	0	0	0	0	0.1	0.1	0.1	0		0.4136 -	0.4136	0.4402	0.4269	0.1	0.1	0.1	0.1	0	0.1	0.1	0.1	0.1	0.1	0.1	0.1			0.4136 -	0.4136	0.4402	0.4269	0	0.1	0	0	0	0	0.1	0	0	0	0
0.4402 -	0.4402	0.4684	0.4543	0	0	0	0.1	0.1	0.1	0.1	0.1	0	0	0	0.1		0.4402 -	0.4402	0.4684	0.4543	0	0.1	0.1	0.1	0	0	0	0	0	0.1	0.1	0.1			0.4402 -	0.4402	0.4684	0.4543	0	0	0	0.1	0	0	0	0.1	0	0	0
0.4684 -	0.4684	0.4984	0.4834	0.1	0.1	0	0	0	0	0	0	0	0	0.1	0		0.4684 -	0.4684	0.4984	0.4834	0.1	0.1	0	0	0.1	0.1	0.1	0.1	0.1	0	0.1	0			0.4684 -	0.4684	0.4984	0.4834	0	0	0	0	0.1	0	0	0	0	0	0
0.4984 -	0.4984	0.5304	0.5144	0	0	0.1	0.1	0	0	0.1	0.1	0.1	0	0	0		0.4984 -	0.4984	0.5304	0.5144	0.1	0.2	0	0.2	0	0.1	0.1	0.1	0.2	0.1	0.1	0.1			0.4984 -	0.4984	0.5304	0.5144	0	0	0.1	0	0	0	0	0	0.1	0	0
0.5304 -	0.5304	0.5644	0.5474	0	0.1	0	0	0.1	0.1	0	0.1	0	0	0.1	0.1		0.5304 -	0.5304	0.5644	0.5474	0.1	0.2	0.1	0.1	0.1	0.1	0	0.1	0.4	0	0.1	0.1			0.5304 -	0.5304	0.5644	0.5474	0	0	0	0	0	0.1	0	0.1	0	0	0.1
0.5644 -	0.5644	0.6006	0.5825	0.1	0	0.1	0.1	0	0	0.1	0.1	0.1	0	0.1	0		0.5644 -	0.5644	0.6006	0.5825	0.1	0.2	0	0.1	0.1	0.1	0.1	0	0.1	0.1	0.1	0.1			0.5644 -	0.5644	0.6006	0.5825	0	0	0	0.1	0	0	0.1	0	0	0	0
0.6006 -	0.6006	0.6391	0.61985	0	0.1	0	0	0.1	0.1	0	0.1	0.1	0.1	0.1	0.1		0.6006 -	0.6006	0.6391	0.61985	0.1	0.3	0.1	0.2	0	0	0	0.1	0.1	0.1	0.3	0.1			0.6006 -	0.6006	0.6391	0.61985	0	0	0	0	0	0	0	0	0	0	0
0.6391 -	0.6391	0.68	0.65955	0.1	0.1	0.1	0.1	0	0	0.1	0.1	0	0	0	0		0.6391 -	0.6391	0.68	0.65955	0.1	0.1	0.1	0.1	0.1	0.1	0.1	0.2	0.1	0	0.1	0.1			0.6391 -	0.6391	0.68	0.65955	0	0	0	0	0	0	0	0	0	0	0
0.6800 -	0.6800	0.7236	0.7018	0.1	0.1	0	0.1	0.1	0.1	0.1	0.1	0.1	0	0.2	0.1		0.6800 -	0.6800	0.7236	0.7018	0.1	0.1	0.1	0.1	0.1	0.1	0.1	0.2	0.1	0.1	0.2	0.1			0.6800 -	0.6800	0.7236	0.7018	0	0.1	0	0	0	0	0	0.1	0	0	0
0.7236 -	0.7236	0.77	0.7468	0.1	0.1	0.1	0.1	0.1	0.1	0.1	0.1	0.1	0.1	0.1	0.1		0.7236 -	0.7236	0.77	0.7468	0.1	0.3	0.1	0.3	0.2	0.3	0.2	0.2	0.2	0.2	0.2	0.1			0.7236 -	0.7236	0.77	0.7468	0	0	0	0	0	0	0	0	0	0	0.1
0.7700 -	0.7700	0.8194	0.7947	0.1	0.2	0.1	0.1	0.1	0.1	0.1	0.2	0.2	0.1	0.1	0.1		0.7700 -	0.7700	0.8194	0.7947	0.3	0.1	0.1	0.3	0.1	0.1	0.2	0.5	0.2	0.1	0.2	0.2			0.7700 -	0.7700	0.8194	0.7947	0	0	0	0.1	0	0	0.1	0	0.1	0	0
0.8194 -	0.8194	0.872	0.8457	0.1	0.1	0.1	0.1	0.1	0.1	0.1	0.2	0.1	0.1	0.2	0.1		0.8194 -	0.8194	0.872	0.8457	0.1	0.3	0.1	0.2	0.3	0.2	0.2	0.5	0.3	0.1	0.2	0.1			0.8194 -	0.8194	0.872	0.8457	0	0	0	0	0	0	0	0.1	0	0	0
0.8720 -	0.8720	0.9279	0.89995	0.1	0.2	0.1	0.2	0.1	0.2	0.2	0.2	0.2	0.1	0.2	0.1		0.8720 -	0.8720	0.9279	0.89995	0.2	0.2	0.2	0.3	0.1	0.2	0.1	0.1	0.2	0.1	0.2	0.1			0.8720 -	0.8720	0.9279	0.89995	0	0	0.1	0	0.1	0	0	0	0	0	0
0.9279 -	0.9279	0.9874	0.95765	0.2	0.2	0.2	0.2	0.1	0.1	0.2	0.2	0.2	0.2	0.2	0.2		0.9279 -	0.9279	0.9874	0.95765	0.2	0.2	0.2	0.1	0.1	0.3	0.1	0.2	0.3	0.3	0.3	0.4			0.9279 -	0.9279	0.9874	0.95765	0.1	0	0	0	0	0	0	0	0	0	0
0.9874 -	0.9874	1.0507	1.01905	0.3	0.2	0.2	0.3	0.2	0.2	0.3	0.3	0.3	0.2	0.3	0.2		0.9874 -	0.9874	1.0507	1.01905	0.2	0.2	0.2	0.3	0.2	0.2	0.2	0.1	0.3	0.5	0.3	0.5			0.9874 -	0.9874	1.0507	1.01905	0	0	0	0	0	0.1	0	0.1	0	0	0.1
1.0507 -	1.0507	1.118	1.08435	0.3	0.4	0.3	0.4	0.3	0.3	0.4	0.3	0.3	0.4	0.3	0.4		1.0507 -	1.0507	1.118	1.08435	0.4	0.2	0.3	0.3	0.5	0.4	0.3	0.2	0.6	0.4	0.6	0.2			1.0507 -	1.0507	1.118	1.08435	0	0.1	0	0.1	0	0	0.1	0	0	0	0
1.1180 -	1.1180	1.1897	1.15385	0.4	0.5	0.4	0.5	0.3	0.4	0.5	0.5	0.5	0.4	0.4	0.4		1.1180 -	1.1180	1.1897	1.15385	0.8	0.3	0.4	0.3	0.5	0.6	0.3	0.3	0.5	0.3	0.6	0.3			1.1180 -	1.1180	1.1897	1.15385	0	0	0	0	0	0	0	0	0.1	0	0
1.1897 -	1.1897	1.266	1.22785	0.6	0.7	0.6	0.7	0.5	0.5	0.6	0.5	0.7	0.7	0.6	0.6		1.1897 -	1.1897	1.266	1.22785	0.5	1	0.6	0.4	0.5	0.4	1.2	0.6	0.6	0.7	0.8	0.7			1.1897 -	1.1897	1.266	1.22785	0	0	0	0	0	0	0	0.1	0	0	0.1
1.2660 -	1.2660	1.3472	1.3066	0.9	0.9	0.7	0.9	0.7	0.9	0.9	0.8	0.8	0.9	0.9	0.8		1.2660 -	1.2660	1.3472	1.3066	0.9	0.9	0.8	0.8	0.9	0.9	1	1	1	0.9	1	0.8			1.2660 -	1.2660	1.3472	1.3066	0	0	0.1	0.1	0	0	0.1	0	0	0	0
1.3472 -	1.3472	1.4336	1.3904	1.3	1.2	1.1	1.1	1	1.3	1.3	1.1	1	1.2	1.2	1		1.3472 -	1.3472	1.4336	1.3904	1.3	1.2	1.1	1.2	1.1	1.3	1.3	1.4	1.3	1.4	1.3	1.2			1.3472 -	1.3472	1.4336	1.3904	0	0.1	0	0	0.1	0.1	0	0.1	0	0.1	0
1.4336 -	1.4336	1.5255	1.47955	1.5	1.6	1.6	1.6	1.4	1.7	1.8	1.5	1.4	1.7	1.6	1.4		1.4336 -	1.4336	1.5255	1.47955	1.7	1.7	1.4	1.7	1.5	1.7	1.7	1.9	1.7	1.9	1.7	1.7			1.4336 -	1.4336	1.5255	1.47955	0.1	0	0	0	0	0	0	0.1	0.1	0	0.1
1.5255 -	1.5255	1.6233	1.5744	2.1	2.1	2.1	2.1	2	2.2	2.3	2	1.9	2.2	2.2	2.1		1.5255 -	1.5255	1.6233	1.5744	2.2	2.1	2	2.4	2	2.3	2.3	2.3	2.2	2.6	2.3	2.2			1.5255 -	1.5255	1.6233	1.5744	0	0.1	0.1	0.1	0	0	0.1	0	0	0	0
1.6233 -	1.6233	1.7274	1.67535	3	3	2.6	3	2.8	2.8	2.9	2.4	2.4	2.6	2.7	2.8		1.6233 -	1.6233	1.7274	1.67535	3.1	2.7	2.5	3.1	2.7	3.1	3.1	2.8	2.6	3.3	2.9	2.9			1.6233 -	1.6233	1.7274	1.67535	0	0	0	0.1	0	0.1	0	0.1	0	0	0.1
1.7274 -	1.7274	1.8381	1.78275	3.9	4	3.4	3.7	4	3.7	3.8	3.1	3.1	3.4	3.2	3.3		1.7274 -	1.7274	1.8381	1.78275	4.2	3.4	3.1	3.9	3.7	4	3.8	3.6	3.3	4.2	3.6	3.7			1.7274 -	1.7274	1.8381	1.78275	0.1	0.1	0.1	0	0.1	0	0.1	0.1	0.1	0	0.1
1.8381 -	1.8381	1.956	1.89705	4.8	5	4.4	4.4	4.7	4.7	4.7	4.6	4	4.3	4.1	3.9		1.8381 -	1.8381	1.956	1.89705	5.3	4.3	4	4.7	4.8	4.8	4.7	5	4.6	4.9	4.5	4.8			1.8381 -	1.8381	1.956	1.89705	0	0.1	0	0.1	0	0.1	0	0.1	0.1	0	0.1
1.9560 -	1.9560	2.0814	2.0187	5.8	5.8	5.6	5.8	5.5	5.9	5.6	5.5	4.9	5.3	5.2	5		1.9560 -	1.9560	2.0814	2.0187	6.2	5.5	5.3	6.1	5.6	5.8	5.9	6.4	6	5.5	5.8	6.1			1.9560 -	1.9560	2.0814	2.0187	0.1	0	0.1	0	0.1	0	0.1	0.1	0	0.1	0
2.0814 -	2.0814	2.2148	2.1481	7.6	7.4	7.3	7.1	6.4	7	6.8	6.2	6.6	6.1	6.9	6.1		2.0814 -	2.0814	2.2148	2.1481	7.1	6.5	6.6	7.5	6.4	7	7.1	7.7	7	6.8	6.9	6.9			2.0814 -	2.0814	2.2148	2.1481	0	0.1	0	0.1	0	0.1	0.1	0.1	0.1	0	0.1
2.2148 -	2.2148	2.3568	2.2858	8.8	8.8	8.3	8.4	7.5	7.9	8.6	7.9	8.1	6.9	8.5	7.6		2.2148 -	2.2148	2.3568	2.2858	7.9	7.4	7.5	8	7.5	8.3	8.4	8.4	7.6	8.7	7.9	8			2.2148 -	2.2148	2.3568	2.2858	0.1	0.2	0.1	0.1	0.2	0.1	0.1	0.2	0.2	0	0.2
2.3568 -	2.3568	2.508	2.4324	9.1	9.5	8.7	9.5	8.2	8	10.1	9.5	8.6	8.3	9	8.5		2.3568 -	2.3568	2.508	2.4324	8.1	8.4	8.1	8.3	7.9	8.7	8.9	8.9	9	9.8	9.6	8.8			2.3568 -	2.3568	2.508	2.4324	0.2	0.2	0.2	0.2	0.1	0.2	0.1	0.2	0.2	0.1	0.2
2.5080 -	2.5080	2.6688	2.5884	10	9.7	10	10.5	8.4	8.6	10.2	9.7	8.8	9	9.2	8.3		2.5080 -	2.5080	2.6688	2.5884	8.2	9.1	8.3	9.5	8.9	9	8.9	9.1	9.6	9.1	9.4	9.5			2.5080 -	2.5080	2.6688	2.5884	0.2	0.3	0.2	0.3	0.3	0.2	0.3	0.3	0.2	0.3	0.3
2.6688 -	2.6688	2.8399	2.75435	10	9.5	9.7	9.4	9	8.7	9.1	8.9	8.4	8.6	9.7	8.7		2.6688 -	2.6688	2.8399	2.75435	8.6	8.5	7.6	9.4	8.6	8.9	9	8.4	9.2	8.2	9.5	9.2			2.6688 -	2.6688	2.8399	2.75435	0.4	0.5	0.4	0.4	0.3	0.4	0.3	0.4	0.3	0.4	0.4
2.8399 -	2.8399	3.022	2.93095	8.7	8.2	8.2	8.4	8.7	7.6	8.4	8.9	7.8	7.5	8.8	9.2		2.8399 -	2.8399	3.022	2.93095	7.8	7.2	8	8.1	8.8	8.1	8.2	8.9	8.4	8.7	7.7	8.6			2.8399 -	2.8399	3.022	2.93095	0.5	0.7	0.5	0.5	0.5	0.5	0.5	0.6	0.6	0.6	0.8
3.0220 -	3.0220	3.2157	3.11885	6.5	6.6	6.6	6.8	7.6	7.8	6.3	7.4	6.4	5.8	6.9	7.1		3.0220 -	3.0220	3.2157	3.11885	6.2	5.7	6.9	6.3	7.4	6.7	6.1	7.4	7.2	7.9	6.1	7.5			3.0220 -	3.0220	3.2157	3.11885	0.9	1	0.7	0.8	0.8	0.9	0.8	0.8	0.8	0.9	0.9
3.2157 -	3.2157	3.4219	3.3188	5.7	5.5	5.3	4.5	5.1	5.6	4.7	5.3	5.4	5.1	4.7	5.6		3.2157 -	3.2157	3.4219	3.3188	4.5	5.2	4.3	5	4.8	5.3	5.2	5.1	4	5	4.7	6.2			3.2157 -	3.2157	3.4219	3.3188	1.2	1.4	1.1	1.2	1	1.3	1.3	1.3	0.9	0.9	1.3
3.4219 -	3.4219	3.6413	3.5316	2.9	3.1	3.5	2.6	3.7	2.8	3	3.6	4	4.4	2.5	3.3		3.4219 -	3.4219	3.6413	3.5316	2.6	3.9	2.7	3.3	3.6	3.7	3.4	3.6	2.2	2.7	3.4	3.4			3.4219 -	3.4219	3.6413	3.5316	1.7	1.8	1.5	1.5	1.6	1.5	1.6	1.7	1.6	1.2	1.6
3.6413 -	3.6413	3.8748	3.75805	1.2	2	1.8	1.4	1.8	2.5	1.9	2.1	2.7	2.4	2.2	2.4		3.6413 -	3.6413	3.8748	3.75805	2.2	1.6	1.8	1.4	1.8	2	1.8	1.8	1.4	1.7	1.7	2.1			3.6413 -	3.6413	3.8748	3.75805	2.2	2.4	1.7	2	2.1	1.8	2	2.5	2.1	1.7	2.3
3.8748 -	3.8748	4.1232	3.999	1	0.8	0.9	1.1	1	1.5	1	1	2	1.4	1.2	2.1		3.8748 -	3.8748	4.1232	3.999	1.3	1.7	1.1	1.3	0.5	0.9	1	0.3	1.4	0.5	0.4	1			3.8748 -	3.8748	4.1232	3.999	2.4	2.9	2.2	2.5	2.5	2.1	2.4	2.4	2.5	2	3.1
4.1232 -	4.1232	4.3876	4.2554	0.3	0.8	0.9	0.9	1	1.3	0.5	1.1	1.9	1.3	1.3	1.9		4.1232 -	4.1232	4.3876	4.2554	1	1.1	1.2	0.4	0.7	0.7	0.7	0.4	1	0.3	1	0.2			4.1232 -	4.1232	4.3876	4.2554	3.2	3.1	2.7	2.7	2.3	2.3	2.9	3.2	3.1	2.7	3.3
4.3876 -	4.3876	4.6689	4.52825	0.1	0.2	0.5	0.8	0.8	1.1	0.8	0.7	1.6	1.5	1	1.1		4.3876 -	4.3876	4.6689	4.52825	1.2	1.5	1.3	0.2	1.2	0.3	0.6	0.4	1	0.7	0.8	0.2			4.3876 -	4.3876	4.6689	4.52825	3.3	3.2	3.1	3.3	2.6	3.3	4.1	4	3.3	3	3.3
4.6689 -	4.6689	4.9683	4.8186	0.5	0.2	0.2	0.4	1.7	0.6	0.7	1.1	0.7	1.2	0.7	1.3		4.6689 -	4.6689	4.9683	4.8186	2	1	0.5	0.4	1.7	0.7	0.5	0.3	0.7	0	0.3	0.1			4.6689 -	4.6689	4.9683	4.8186	4.1	4.5	3.1	3.7	3.6	3.6	3.7	4	3.2	2.8	3.7
4.9683 -	4.9683	5.2869	5.1276	0.2	0	0.4	0.4	1.3	0.8	0.9	1.4	0.2	1.7	0.9	0.6		4.9683 -	4.9683	5.2869	5.1276	1.1	1.6	0.5	0.8	0.6	0.3	0.5	0.5	0.5	0.7	0.9	0			4.9683 -	4.9683	5.2869	5.1276	4.1	3.8	3.7	4.1	3.8	4.3	4.1	4.1	3.6	3.4	4.8
5.2869 -	5.2869	5.6258	5.45635	0.1	0	0.3	0.3	0.4	1.2	0	0	0.8	1.4	1.3	0.4		5.2869 -	5.2869	5.6258	5.45635	0.8	0.8	1.1	0.9	0.5	0.6	0.7	0	0.7	0.5	0.3	0			5.2869 -	5.2869	5.6258	5.45635	4.4	5.1	4.1	4.6	4.2	4.4	4.8	4.7	4.4	4.2	5.1
5.6258 -	5.6258	5.9866	5.8062	0.8	0.4	0.3	0.5	1.6	0.6	0	0	0.7	1.7	0.4	1.4		5.6258 -	5.6258	5.9866	5.8062	0	0.9	1	0.3	0.7	0.3	0.3	0	0.4	0	0	0			5.6258 -	5.6258	5.9866	5.8062	4.6	4.5	4.1	5	5	4.7	5	5.1	4.1	4.4	5.1
5.9866 -	5.9866	6.3704	6.1785	0.2	0	0	0.4	0.7	0	0	0	1	1.2	0	1		5.9866 -	5.9866	6.3704	6.1785	0	0.3	0.7	0.3	0	0	0	0	0	0	0.4	0.3			5.9866 -	5.9866	6.3704	6.1785	5.1	4.9	5.2	5.7	4.7	4.3	4.6	4.9	5	4.3	5.2
6.3704 -	6.3704	6.7789	6.57465	0	0	0	0	0	0.4	0	0	0.4	0.3	0	0.1		6.3704 -	6.3704	6.7789	6.57465	0.4	0	1.1	0	2.1	0.5	0	0	0	0	0	0			6.3704 -	6.3704	6.7789	6.57465	5.2	5.5	5.4	4.7	5.2	3.9	5.8	4.6	4.9	5.1	6.3
6.7789 -	6.7789	7.2135	6.9962	0	0	0	0	0.4	0	0	0	0.5	0	0	0		6.7789 -	6.7789	7.2135	6.9962	0	0	2.1	0	0.2	0	0.7	0	0.7	0	0	0			6.7789 -	6.7789	7.2135	6.9962	5.6	5.6	4.6	4.9	4.8	5.3	5	5.7	5.1	4.7	5.3
7.2135 -	7.2135	7.676	7.44475	0	0	0.6	0	0	0	0	0	0	0	0	0		7.2135 -	7.2135	7.676	7.44475	0	0	1.9	0	0	0	0	0	0	0	0	0			7.2135 -	7.2135	7.676	7.44475	5.3	5.2	5.7	5.8	4.8	5.3	5.2	4.8	5.7	6	5.7
7.6760 -	7.6760	8.1682	7.9221	0	0	0.6	0	0	0	0	0	0	0	0	0		7.6760 -	7.6760	8.1682	7.9221	0	0	2	0	0	0	0	0	0	0	0	0			7.6760 -	7.6760	8.1682	7.9221	5.6	5.5	6.1	5.2	5.7	4.9	5.8	4.9	6.2	5.4	5.7
8.1682 -	8.1682	8.6919	8.43005	0	0	1.5	0	0	0	0	0	0	0	0	0		8.1682 -	8.1682	8.6919	8.43005	0	0	0	0	0	0	0	0	0	0	0	0			8.1682 -	8.1682	8.6919	8.43005	5.4	5	5.7	5.3	5.1	6.2	4.9	4.8	4.8	6.3	5.5
8.6919 -	8.6919	9.2492	8.97055	0	0	0	0	0	0	0	0	0	0	0	0		8.6919 -	8.6919	9.2492	8.97055	0	0	0	0	0	0	0	0	0	0	0	0			8.6919 -	8.6919	9.2492	8.97055	5.2	5.8	5.4	5.2	5.2	4	5.4	5.7	5.1	5	4.2
9.2492 -	9.2492	9.8423	9.54575	0	0	0	0	0	0	0	0	0	0	0	0		9.2492 -	9.2492	9.8423	9.54575	0	0	0	0	0	0	0	0	0	0	0	0			9.2492 -	9.2492	9.8423	9.54575	4.8	5.4	6.2	4.6	4.9	6	5.2	4.6	5	6.2	5.1
9.8423 -	9.8423	10.4733	10.1578	0	0	0	0	0	0	0	0	0	0	0	0		9.8423 -	9.8423	10.4733	10.1578	0	0	0	0	0	0	0	0	0	0	0	0			9.8423 -	9.8423	10.4733	10.1578	5.5	4.6	4.8	4.7	4.7	5	4.9	4.6	5.4	4.5	4.8
10.4733 -	10.4733	11.1448	10.809	0	0	0	0	0	0	0	0	0	0	0	0		10.4733 -	10.4733	11.1448	10.809	0	0	0	0	0	0	0	0	0	0	0	0			10.4733 -	10.4733	11.1448	10.809	3.8	4	5	4.6	5	4	4.5	3.9	4.3	5.2	2.7
11.1448 -	11.1448	11.8594	11.5021	0	0	0	0	0	0	0	0	0	0	0	0		11.1448 -	11.1448	11.8594	11.5021	0	0	0	0	0	0	0	0	0	0	0	0			11.1448 -	11.1448	11.8594	11.5021	4	2.7	3	4.4	4	4.5	3.7	3.7	4.3	4.6	2.8
11.8594 -	11.8594	12.6198	12.2396	0	0	0	0	0	0	0	0	0	0	0	0		11.8594 -	11.8594	12.6198	12.2396	0	0	0	0	0	0	0	0	0	0	0	0			11.8594 -	11.8594	12.6198	12.2396	3.7	2	3.5	3.3	3.3	3	3	3.8	3.1	3.1	3.3
12.6198 -	12.6198	13.429	13.0244	0	0	0	0	0	0	0	0	0	0	0	0		12.6198 -	12.6198	13.429	13.0244	0	0	0	0	0	0	0	0	0	0	0	0			12.6198 -	12.6198	13.429	13.0244	1.8	2.4	2.4	2.4	4	3	2.6	2.2	1.9	3.2	2.2
13.4290 -	13.4290	14.29	13.8595	0	0	0	0	0	0	0	0	0	0	0	0		13.4290 -	13.4290	14.29	13.8595	0	0	0	0	0	0	0	0	0	0	0	0			13.4290 -	13.4290	14.29	13.8595	2	2.1	1.7	2	2.9	2.4	1.9	1.5	2.8	1.8	1.8
14.2900 -	14.2900	15.2063	14.7481	0	0	0	0	0	0	0	0	0	0	0	0		14.2900 -	14.2900	15.2063	14.7481	0	0	0	0	0	0	0	0	0	0	0	0			14.2900 -	14.2900	15.2063	14.7481	1.7	0.7	1.5	1.6	1.2	2.1	1.3	0.7	0.8	3	0.7
15.2063 -	15.2063	16.1813	15.6938	0	0	0	0	0	0	0	0	0	0	0	0		15.2063 -	15.2063	16.1813	15.6938	0	0	0	0	0	0	0	0	0	0	0	0			15.2063 -	15.2063	16.1813	15.6938	0.8	1.2	1.3	0.6	1.4	1.9	0.5	1.1	1.7	1.6	0.5
16.1813 -	16.1813	17.2188	16.7001	0	0	0	0	0	0	0	0	0	0	0	0		16.1813 -	16.1813	17.2188	16.7001	0	0	0	0	0	0	0	0	0	0	0	0			16.1813 -	16.1813	17.2188	16.7001	0.2	0.5	0.6	0.3	0.8	0.8	0.1	0.7	0.5	0.2	0.3
17.2188 -	17.2188	18.3228	17.7708	0	0	0	0	0	0	0	0	0	0	0	0		17.2188 -	17.2188	18.3228	17.7708	0	0	0	0	0	0	0	0	0	0	0	0			17.2188 -	17.2188	18.3228	17.7708	0	0	0.1	0.1	0.2	0.2	0.4	0.2	0.6	0	0.3
18.3228 -	18.3228	19.4976	18.9102	0	0	0	0	0	0	0	0	0	0	0	0		18.3228 -	18.3228	19.4976	18.9102	0	0	0	0	0	0	0	0	0	0	0	0			18.3228 -	18.3228	19.4976	18.9102	0	0.1	0.2	0	0.5	0.4	0	0.2	0.2	0.1	0
19.4976 -	19.4976	20.7477	20.1227	0	0	0	0	0	0	0	0	0	0	0	0		19.4976 -	19.4976	20.7477	20.1227	0	0	0	0	0	0	0	0	0	0	0	0			19.4976 -	19.4976	20.7477	20.1227	0.2	0.2	0	0	0	0	0	0.2	0.2	0	0
20.7477 -	20.7477	22.078	21.4128	0	0	0	0	0	0	0	0	0	0	0	0		20.7477 -	20.7477	22.078	21.4128	0	0	0	0	0	0	0	0	0	0	0	0			20.7477 -	20.7477	22.078	21.4128	0	0	0	0.3	0	0.4	0	0	0	0	0
22.0780 -	22.0780	23.4936	22.7858	0	0	0	0	0	0	0	0	0	0	0	0		22.0780 -	22.0780	23.4936	22.7858	0	0	0	0	0	0	0	0	0	0	0	0			22.0780 -	22.0780	23.4936	22.7858	0	0	0	0	0	0	0	0	0	0	0
23.4936 -	23.4936	25	24.2468	0	0	0	0	0	0	0	0	0	0	0	0		23.4936 -	23.4936	25	24.2468	0	0	0	0	0	0	0	0	0	0	0	0			23.4936 -	23.4936	25	24.2468	0	0	1.4	0	0	0	0	0	0	0	0
25.0000 -	25.0000	1000	512.5	0	0	0	0	0	0	0	0	0	0	0	0		25.0000 -	25.0000	1000	512.5	0	0	0	0	0	0	0	0	0	0	0	0			25.0000 -	25.0000	1000	512.5	0	0	0	0	0	0	0	0	0	0.8	0
[truncated: 17 more columns]

## Sheet: Fig10
Pre				post
Sample	Dmin50	Dmax50	AR	Sample	Dmin50	Dmax50	AR
1	2.4791	7.2113	0.34378	1	2.4665	7.2618	0.339654
2	2.4599	6.9966	0.351585	2	2.5105	7.1961	0.34887
3	2.5288	7.5929	0.333048	3	2.5854	7.6983	0.33584
4	2.4841	7.2455	0.342847	4	2.465	7.4242	0.332022
5	2.5699	7.5559	0.340118	5	2.5451	7.4105	0.343445
6	2.5304	7.568	0.334355	6	2.4741	7.487	0.330453
7	2.4712	7.1622	0.345034	7	2.4658	7.032	0.350654
8	2.5264	7.0162	0.360081	8	2.4427	6.8569	0.35624
9	2.5672	7.4307	0.345486	9	2.4816	6.9903	0.355006
10	2.588	7.7727	0.33296	10	2.4453	7.5101	0.325602
11	2.5225	6.8432	0.368614	11	2.4547	6.7611	0.363062
12	2.5946	7.2797	0.356416	12	2.4784	7.0187	0.353114

## Sheet: Fig12
	PRE		10 F-T cycles			decrease in grain size (%)		water content (g/g)						water content (g/g)		change
	Dmin50	Dmax50	Dmin50	Dmax50		Dmin50	Dmax50	mean	stdev			mean	std	Dmin		Dmax
pine	2.21	6.0325	1.9964	4.9093		9.66516	18.6191	5	1		Pine	5	1	8.31823	0.149289	14.9522	0.538068
	2.2226	5.8832	2.0139	5.0379		9.3899	14.368	5	1		mesquite high	5	1	5.0443	0.0646901	9.45295	0.281997
	2.1878	5.9506	2.0594	5.2477		5.86891	11.8123	5	1		miscanthus	11	3	14.4926	2.14095	21.3571	3.62778
mesquite w/ high water content	2.2872	5.5707	2.1421	5.0598		6.344	9.1712	5	1		sewage	1.3	0.5	0.238408	0.00312125	0.295391	0.00390523
	2.2402	5.3885	2.1648	5.0058		3.36577	7.10216	5	1		mesquite low	1.9	0.3	4.24005	0.0720731	2.76631	0.23037
	2.2565	5.7139	2.1348	5.0314		5.39331	11.9446	5	1
miscanthus	2.5649	10.3143	2.084	7.6581		18.7493	25.7526	11	3
	2.4728	10.1641	2.578	9.8141		-4.25429	3.44349	11	3
	2.8898	11.0427	2.1166	7.3169		26.7562	33.7399	11	3
Sewage	2.513	2.9859	2.5066	2.9795		0.254676	0.214341	1.3	0.5
	2.4832	2.942	2.4831	2.943		0.00402706	-0.0339905	1.3	0.5
	2.47	2.9417	2.4587	2.9209		0.45749	0.707074	1.3	0.5
mesquite w/ low water content	2.588	7.7727	2.4453	7.5101		5.51391	3.37849	1.9	0.3
	2.5225	6.8432	2.4547	6.7611		2.68781	1.19973	1.9	0.3
	2.5946	7.2797	2.4784	7.0187		4.47853	3.58531	1.9	0.3

## Sheet: S1Figure
Dmin	Pre-F-T cycles		0 day	0 day	0 day	0 day	0 day	0 day	0 day	0 day	0 day	0 day	0 day	0 day	0 day	0 day	0 day			Dmin	Post 1 F-T cycle	Freeze duration	8 hour	8 hour	8 hour	2 days	2 days	2 days	5 days	5 days	5 days	10 days	10 days	10 days	20 days	20 days	20 days			Dmax	Pre-F-T cycles		0 day	0 day	0 day	0 day	0 day	0 day	0 day
			mq1	mq2	mq3	mq-2-1	mq-2-2	mq-2-3	mq-2-4	mq-2-5	mq-2-6	mq-2-7	mq-2-8	mq-2-9	mq-2-10	mq-2-11	mq-2-12						mq1	mq2	mq3	mq-2-1	mq-2-2	mq-2-3	mq-2-4	mq-2-5	mq-2-6	mq-2-7	mq-2-8	mq-2-9	mq-2-10	mq-2-11	mq-2-12						mq1	mq2	mq3	mq-2-1	mq-2-2	mq-2-3	mq-2-4
Size class	[mm]		p3 [%]	p3 [%]	p3 [%]	p3 [%]	p3 [%]	p3 [%]	p3 [%]	p3 [%]	p3 [%]	p3 [%]	p3 [%]	p3 [%]	p3 [%]	p3 [%]	p3 [%]			Size class	[mm]	[mm]	p3 [%]	p3 [%]	p3 [%]	p3 [%]	p3 [%]	p3 [%]	p3 [%]	p3 [%]	p3 [%]	p3 [%]	p3 [%]	p3 [%]	p3 [%]	p3 [%]	p3 [%]			Size class	[mm]		p3 [%]	p3 [%]	p3 [%]	p3 [%]	p3 [%]	p3 [%]	p3 [%]
0	0.05	0.025	0	0	0	0	0	0	0	0	0	0	0	0	0	0.1	0			0	0.05	0.025	0	0	0	0	0	0.1	0	0	0.1	0	0	0	0	0	0			0	0.05	0.025	0	0	0	0	0	0	0
-0.05	0.0532	0.0516	0	0	0	0	0	0	0	0	0	0	0	0	0	0	0			-0.05	0.0532	0.0516	0	0	0	0	0.1	0	0	0	0	0.1	0.1	0	0	0.1	0			-0.05	0.0532	0.0516	0	0	0	0	0	0	0
-0.0532	0.0566	0.0549	0	0	0	0	0	0	0	0	0.1	0	0	0	0	0	0			-0.0532	0.0566	0.0549	0	0	0	0.1	0	0	0.1	0.1	0	0	0	0	0	0	0			-0.0532	0.0566	0.0549	0	0	0	0	0	0	0
-0.0566	0.0602	0.0584	0	0	0	0	0	0.1	0	0	0	0.1	0.1	0	0.1	0	0.1			-0.0566	0.0602	0.0584	0	0	0	0	0	0	0	0	0	0	0	0.1	0.1	0	0.1			-0.0566	0.0602	0.0584	0	0	0	0	0	0	0
-0.0602	0.0641	0.06215	0	0	0	0	0	0	0	0.1	0	0	0	0	0	0	0			-0.0602	0.0641	0.06215	0	0	0	0	0	0	0	0	0	0	0	0	0	0	0			-0.0602	0.0641	0.06215	0	0	0	0	0	0	0
-0.0641	0.0682	0.06615	0	0	0	0	0	0	0	0	0	0	0	0.1	0	0	0			-0.0641	0.0682	0.06615	0	0	0	0	0	0	0	0	0	0	0	0	0	0	0			-0.0641	0.0682	0.06615	0	0	0	0	0	0	0
-0.0682	0.0726	0.0704	0	0	0	0	0	0	0	0	0	0	0	0	0	0.1	0			-0.0682	0.0726	0.0704	0	0	0	0	0	0.1	0	0	0.1	0	0	0	0	0	0			-0.0682	0.0726	0.0704	0	0	0	0	0	0	0
-0.0726	0.0772	0.0749	0	0	0	0	0.1	0	0	0	0	0	0	0	0	0	0			-0.0726	0.0772	0.0749	0	0	0	0	0.1	0	0	0	0	0.1	0.1	0	0	0.1	0			-0.0726	0.0772	0.0749	0	0	0	0	0	0	0
-0.0772	0.0822	0.0797	0	0	0	0.1	0	0	0.1	0	0.1	0	0	0	0	0	0			-0.0772	0.0822	0.0797	0	0.1	0	0.1	0	0	0.1	0.1	0	0	0	0	0	0	0			-0.0772	0.0822	0.0797	0	0	0	0	0	0	0
-0.0822	0.0875	0.08485	0	0	0	0	0	0.1	0	0	0	0.1	0	0	0.1	0.1	0.1			-0.0822	0.0875	0.08485	0	0	0.1	0	0	0.1	0	0	0.1	0	0	0	0.1	0	0.1			-0.0822	0.0875	0.08485	0	0	0	0	0	0.1	0
-0.0875	0.0931	0.0903	0	0	0	0	0	0	0	0	0	0	0.1	0	0	0	0			-0.0875	0.0931	0.0903	0	0	0	0	0.1	0	0	0	0	0.1	0.1	0.1	0	0.1	0			-0.0875	0.0931	0.0903	0	0	0	0	0	0	0
-0.0931	0.0991	0.0961	0	0	0	0	0	0	0	0.1	0.1	0	0	0	0	0.1	0			-0.0931	0.0991	0.0961	0.1	0	0	0.1	0	0.1	0.1	0.1	0.1	0	0	0	0	0	0			-0.0931	0.0991	0.0961	0	0	0	0	0	0	0
-0.0991	0.1054	0.10225	0	0	0	0	0	0.1	0	0	0	0	0	0.1	0.1	0	0.1			-0.0991	0.1054	0.10225	0	0	0	0	0	0	0	0	0	0.1	0.1	0	0.1	0.1	0.1			-0.0991	0.1054	0.10225	0	0	0	0	0.1	0	0
-0.1054	0.1122	0.1088	0	0	0	0	0	0	0	0	0.1	0.1	0.1	0	0	0.1	0			-0.1054	0.1122	0.1088	0	0	0	0.1	0.1	0.1	0.1	0.1	0.1	0	0	0.1	0	0	0			-0.1054	0.1122	0.1088	0	0	0	0	0	0	0.1
-0.1122	0.1194	0.1158	0	0	0.1	0	0.1	0.1	0	0.1	0	0	0	0	0.1	0.1	0			-0.1122	0.1194	0.1158	0	0	0	0	0.1	0.1	0	0	0.1	0.1	0.1	0	0.1	0.1	0			-0.1122	0.1194	0.1158	0	0	0	0.1	0	0	0
-0.1194	0.127	0.1232	0	0	0	0.1	0	0	0.1	0	0.1	0.1	0	0.1	0	0.1	0.1			-0.1194	0.127	0.1232	0	0.1	0	0.1	0	0.1	0.1	0.1	0.1	0.1	0.1	0.1	0	0.1	0.1			-0.1194	0.127	0.1232	0	0	0	0	0	0.1	0
-0.127	0.1351	0.13105	0	0	0	0	0	0.1	0	0.1	0.1	0	0.1	0	0.1	0.1	0.1			-0.127	0.1351	0.13105	0	0	0.1	0.1	0.1	0.1	0	0	0	0.1	0	0	0.1	0.1	0			-0.127	0.1351	0.13105	0	0	0	0	0	0	0
-0.1351	0.1438	0.13945	0	0	0	0	0	0.1	0	0	0	0.1	0.1	0	0	0.1	0			-0.1351	0.1438	0.13945	0	0	0	0	0.1	0.1	0.1	0.1	0.2	0.1	0.1	0.1	0	0.1	0.1			-0.1351	0.1438	0.13945	0	0	0	0	0	0	0
-0.1438	0.153	0.1484	0	0	0	0	0.1	0	0	0.1	0.1	0.1	0	0.1	0.1	0.1	0.1			-0.1438	0.153	0.1484	0.1	0	0	0.1	0.1	0.1	0.1	0.1	0.1	0.1	0.1	0	0.1	0.1	0.1			-0.1438	0.153	0.1484	0	0	0	0	0	0	0
-0.153	0.1628	0.1579	0.1	0.1	0	0.1	0	0.1	0.1	0	0.1	0.1	0.1	0	0.1	0.1	0.1			-0.153	0.1628	0.1579	0	0.1	0	0.1	0.1	0.2	0.1	0.1	0.1	0.1	0.1	0.1	0.1	0.1	0			-0.153	0.1628	0.1579	0	0	0	0	0.1	0.1	0
-0.1628	0.1733	0.16805	0	0	0	0	0.1	0.1	0	0.1	0.2	0	0.1	0.1	0.1	0.2	0.1			-0.1628	0.1733	0.16805	0	0	0.1	0.1	0.1	0.1	0.1	0.1	0.2	0.1	0.1	0.1	0.1	0.1	0.1			-0.1628	0.1733	0.16805	0	0	0	0	0	0	0
-0.1733	0.1844	0.17885	0	0	0	0	0	0.1	0.1	0.1	0.1	0.1	0	0.1	0.1	0.1	0			-0.1733	0.1844	0.17885	0.1	0.1	0	0.1	0.1	0.2	0.1	0.1	0.1	0.2	0.1	0	0.1	0.1	0.1			-0.1733	0.1844	0.17885	0	0	0.1	0.1	0	0.1	0.1
-0.1844	0.1962	0.1903	0	0	0.1	0.1	0.1	0.2	0	0.1	0.1	0.2	0.1	0	0.1	0.2	0.1			-0.1844	0.1962	0.1903	0	0	0	0.2	0.1	0.2	0.1	0.1	0.2	0.1	0.2	0.1	0	0.2	0.1			-0.1844	0.1962	0.1903	0	0	0	0	0	0	0
-0.1962	0.2088	0.2025	0	0	0	0	0	0.1	0.1	0.1	0.2	0.1	0.1	0.1	0.1	0.2	0.1			-0.1962	0.2088	0.2025	0	0	0.1	0.1	0.1	0.2	0.1	0.2	0.1	0.2	0.1	0.1	0.1	0.2	0.1			-0.1962	0.2088	0.2025	0	0	0	0	0.1	0.1	0
-0.2088	0.2222	0.2155	0	0	0	0.1	0.1	0.2	0	0.1	0.1	0.1	0.1	0.1	0.1	0.2	0.1			-0.2088	0.2222	0.2155	0.1	0.1	0	0.1	0.2	0.2	0.1	0.1	0.2	0.2	0.1	0.1	0.2	0.1	0.1			-0.2088	0.2222	0.2155	0	0	0	0	0	0.1	0
-0.2222	0.2364	0.2293	0	0	0	0	0	0.1	0.1	0.1	0.2	0.2	0.1	0.1	0.1	0.2	0.1			-0.2222	0.2364	0.2293	0	0	0.1	0.2	0.1	0.2	0.1	0.2	0.2	0.2	0.2	0.1	0.1	0.2	0.1			-0.2222	0.2364	0.2293	0	0	0	0.1	0	0	0.1
-0.2364	0.2516	0.244	0	0.1	0	0.1	0.1	0.2	0	0.1	0.2	0.1	0.1	0	0.1	0.3	0.1			-0.2364	0.2516	0.244	0	0.1	0	0.1	0.2	0.3	0.2	0.1	0.2	0.2	0.1	0.1	0.1	0.2	0.1			-0.2364	0.2516	0.244	0.1	0	0	0	0.1	0.1	0
-0.2516	0.2677	0.25965	0	0	0.1	0	0.1	0.2	0.1	0.1	0.1	0.2	0.1	0.1	0.1	0.2	0.2			-0.2516	0.2677	0.25965	0.1	0.1	0.1	0.1	0.1	0.2	0.1	0.2	0.3	0.2	0.1	0.1	0.1	0.2	0.1			-0.2516	0.2677	0.25965	0	0	0	0	0	0.1	0.1
-0.2677	0.2849	0.2763	0.1	0	0	0.1	0.1	0.2	0	0.2	0.2	0.2	0.1	0.1	0.2	0.3	0.1			-0.2677	0.2849	0.2763	0	0	0	0.2	0.2	0.3	0.1	0.1	0.2	0.3	0.2	0.1	0.1	0.2	0.1			-0.2677	0.2849	0.2763	0	0	0	0.1	0.1	0.1	0
-0.2849	0.3032	0.29405	0	0	0	0.1	0	0.2	0.1	0.1	0.2	0.2	0.1	0.1	0.1	0.2	0.1			-0.2849	0.3032	0.29405	0.1	0.1	0.1	0.1	0.1	0.3	0.1	0.2	0.2	0.2	0.1	0.1	0.1	0.2	0.1			-0.2849	0.3032	0.29405	0	0.1	0	0	0	0.1	0
-0.3032	0.3226	0.3129	0	0.1	0.1	0	0.1	0.2	0.1	0.2	0.2	0.2	0.1	0.1	0.1	0.2	0			-0.3032	0.3226	0.3129	0	0.1	0	0.1	0.1	0.2	0.2	0.1	0.2	0.2	0.1	0	0.1	0.2	0.1			-0.3032	0.3226	0.3129	0	0	0.1	0	0.1	0.1	0.1
-0.3226	0.3433	0.33295	0	0	0	0.1	0.1	0.3	0	0.1	0.2	0.2	0.1	0	0.1	0.2	0.1			-0.3226	0.3433	0.33295	0.1	0	0.1	0.2	0.1	0.3	0.1	0.2	0.2	0.3	0.1	0.1	0.1	0.2	0.1			-0.3226	0.3433	0.33295	0	0	0	0.1	0	0.1	0
-0.3433	0.3653	0.3543	0.1	0	0	0	0.1	0.2	0.1	0.1	0.2	0.2	0.1	0.1	0.1	0.3	0.1			-0.3433	0.3653	0.3543	0.1	0.1	0	0.1	0.1	0.2	0	0.1	0.1	0.2	0.1	0.1	0.1	0.2	0.1			-0.3433	0.3653	0.3543	0	0	0	0	0	0.1	0
-0.3653	0.3887	0.377	0	0.1	0.1	0.1	0	0.2	0.1	0.2	0.1	0.2	0.1	0.1	0	0.2	0.1			-0.3653	0.3887	0.377	0	0	0.1	0.1	0.1	0.3	0.1	0.1	0.2	0.2	0.1	0.1	0	0.2	0			-0.3653	0.3887	0.377	0	0	0	0	0.1	0.1	0.1
-0.3887	0.4136	0.40115	0	0	0	0	0.1	0.3	0.1	0.1	0.2	0.3	0.1	0.1	0.1	0.2	0			-0.3887	0.4136	0.40115	0.1	0.1	0	0.1	0.1	0.3	0.1	0.2	0.2	0.3	0.1	0.1	0.1	0.2	0.1			-0.3887	0.4136	0.40115	0	0	0	0.1	0	0.1	0
-0.4136	0.4402	0.4269	0.1	0.1	0.1	0.1	0.1	0.2	0	0.2	0.2	0.2	0.1	0.1	0.1	0.2	0.1			-0.4136	0.4402	0.4269	0	0.1	0.1	0.1	0.1	0.2	0.1	0.1	0.2	0.2	0	0	0.1	0.2	0.1			-0.4136	0.4402	0.4269	0	0	0	0	0.1	0.1	0.1
-0.4402	0.4684	0.4543	0	0	0	0.1	0.1	0.3	0.1	0.1	0.2	0.3	0.1	0.1	0.1	0.3	0			-0.4402	0.4684	0.4543	0.1	0.1	0.1	0.1	0.2	0.3	0.1	0.2	0.1	0.2	0.1	0.1	0.1	0.2	0.1			-0.4402	0.4684	0.4543	0	0	0	0	0	0.1	0
-0.4684	0.4984	0.4834	0.1	0.1	0.1	0.1	0.1	0.2	0.1	0.2	0.1	0.3	0.1	0	0.1	0.2	0.1			-0.4684	0.4984	0.4834	0.1	0.1	0	0.2	0.1	0.3	0.1	0.1	0.2	0.3	0.2	0.1	0.1	0.2	0.1			-0.4684	0.4984	0.4834	0	0	0	0	0	0.1	0
-0.4984	0.5304	0.5144	0	0.1	0.1	0.1	0.1	0.3	0.1	0.1	0.2	0.3	0.1	0.2	0.1	0.3	0.1			-0.4984	0.5304	0.5144	0.1	0.1	0.1	0.1	0.1	0.3	0.2	0.2	0.2	0.3	0.1	0.2	0.1	0.3	0.1			-0.4984	0.5304	0.5144	0	0	0	0.1	0.1	0.1	0.1
-0.5304	0.5644	0.5474	0.1	0.1	0.1	0.1	0.1	0.4	0.2	0.2	0.2	0.3	0.1	0.1	0.1	0.3	0.1			-0.5304	0.5644	0.5474	0.1	0.1	0.1	0.2	0.2	0.4	0.1	0.2	0.3	0.3	0.1	0.1	0.2	0.3	0.1			-0.5304	0.5644	0.5474	0	0	0.1	0	0	0.1	0
-0.5644	0.6006	0.5825	0.1	0.1	0.1	0.1	0.2	0.3	0.1	0.2	0.3	0.4	0.1	0.1	0.1	0.2	0.1			-0.5644	0.6006	0.5825	0.1	0.2	0.2	0.2	0.2	0.3	0.2	0.2	0.2	0.3	0.1	0.2	0.1	0.2	0.1			-0.5644	0.6006	0.5825	0	0.1	0	0	0.1	0.1	0
-0.6006	0.6391	0.61985	0	0.1	0.1	0.2	0.1	0.3	0.2	0.2	0.2	0.3	0.2	0.2	0.1	0.4	0.1			-0.6006	0.6391	0.61985	0.2	0.2	0.1	0.2	0.1	0.4	0.1	0.2	0.3	0.3	0.2	0.1	0.2	0.4	0.2			-0.6006	0.6391	0.61985	0.1	0	0	0	0	0.1	0.1
-0.6391	0.68	0.65955	0.2	0.2	0.2	0.1	0.2	0.4	0.1	0.3	0.3	0.4	0.2	0.1	0.2	0.3	0.2			-0.6391	0.68	0.65955	0.1	0.2	0.2	0.3	0.3	0.5	0.2	0.3	0.3	0.4	0.2	0.2	0.2	0.3	0.2			-0.6391	0.68	0.65955	0	0	0	0.1	0.1	0.2	0
-0.68	0.7236	0.7018	0.1	0.2	0.2	0.3	0.2	0.4	0.2	0.2	0.2	0.5	0.2	0.3	0.2	0.3	0.2			-0.68	0.7236	0.7018	0.2	0.2	0.2	0.3	0.2	0.4	0.3	0.3	0.3	0.4	0.2	0.2	0.2	0.4	0.2			-0.68	0.7236	0.7018	0	0	0	0	0	0.1	0
-0.7236	0.77	0.7468	0.2	0.2	0.2	0.2	0.3	0.4	0.3	0.3	0.4	0.4	0.2	0.2	0.2	0.4	0.1			-0.7236	0.77	0.7468	0.3	0.3	0.3	0.3	0.3	0.5	0.3	0.3	0.4	0.5	0.2	0.3	0.3	0.4	0.2			-0.7236	0.77	0.7468	0	0	0	0	0	0.1	0.1
-0.77	0.8194	0.7947	0.2	0.2	0.3	0.3	0.3	0.5	0.3	0.4	0.3	0.6	0.3	0.3	0.3	0.5	0.3			-0.77	0.8194	0.7947	0.2	0.3	0.3	0.4	0.3	0.6	0.3	0.4	0.4	0.5	0.3	0.3	0.3	0.4	0.2			-0.77	0.8194	0.7947	0	0.1	0.1	0	0.1	0.2	0
-0.8194	0.872	0.8457	0.3	0.3	0.3	0.3	0.4	0.5	0.3	0.4	0.5	0.6	0.4	0.3	0.3	0.4	0.2			-0.8194	0.872	0.8457	0.4	0.4	0.3	0.4	0.4	0.6	0.4	0.5	0.5	0.5	0.4	0.4	0.4	0.5	0.4			-0.8194	0.872	0.8457	0	0	0	0.1	0	0.2	0.1
-0.872	0.9279	0.89995	0.3	0.4	0.4	0.4	0.4	0.6	0.4	0.5	0.5	0.6	0.4	0.5	0.4	0.6	0.3			-0.872	0.9279	0.89995	0.4	0.4	0.4	0.5	0.4	0.7	0.5	0.5	0.5	0.6	0.4	0.5	0.4	0.6	0.3			-0.872	0.9279	0.89995	0	0	0	0	0.1	0.1	0
-0.9279	0.9874	0.95765	0.5	0.4	0.5	0.5	0.5	0.6	0.5	0.5	0.5	0.7	0.5	0.4	0.4	0.6	0.5			-0.9279	0.9874	0.95765	0.5	0.5	0.5	0.6	0.6	0.7	0.6	0.6	0.7	0.7	0.5	0.5	0.6	0.6	0.5			-0.9279	0.9874	0.95765	0.1	0.1	0	0	0.1	0.2	0.1
-0.9874	1.0507	1.01905	0.6	0.5	0.7	0.5	0.6	0.7	0.7	0.7	0.7	0.7	0.6	0.6	0.6	0.8	0.5			-0.9874	1.0507	1.01905	0.7	0.7	0.6	0.7	0.7	0.8	0.7	0.8	0.8	0.8	0.7	0.7	0.7	0.7	0.6			-0.9874	1.0507	1.01905	0	0	0	0.1	0	0.2	0
-1.0507	1.118	1.08435	0.7	0.6	0.8	0.7	0.8	0.8	0.8	0.8	0.8	0.9	0.7	0.7	0.7	0.8	0.7			-1.0507	1.118	1.08435	0.8	0.8	0.8	0.9	0.8	1	0.8	0.9	0.9	0.9	0.8	0.8	0.8	0.8	0.7			-1.0507	1.118	1.08435	0	0	0.1	0	0.1	0.2	0.1
-1.118	1.1897	1.15385	1	0.9	1	0.8	1	1	1	0.9	0.9	1	0.9	0.9	1	1	0.8			-1.118	1.1897	1.15385	1	1.1	1	1	1	1.1	1	1.2	1.3	1.1	1	1.1	1.1	1	1			-1.118	1.1897	1.15385	0	0.1	0	0.1	0.1	0.2	0
-1.1897	1.266	1.22785	1.3	1.2	1.4	1.1	1.3	1.1	1.4	1.1	1.3	1.2	1.1	1.2	1.2	1.1	1.1			-1.1897	1.266	1.22785	1.4	1.4	1.3	1.3	1.4	1.3	1.3	1.3	1.5	1.2	1.2	1.3	1.3	1.3	1.1			-1.1897	1.266	1.22785	0.1	0	0	0	0	0.2	0.1
-1.266	1.3472	1.3066	1.6	1.4	1.9	1.3	1.4	1.5	1.6	1.4	1.6	1.5	1.6	1.5	1.6	1.5	1.3			-1.266	1.3472	1.3066	1.9	1.8	1.7	1.5	1.6	1.7	1.6	1.6	1.9	1.6	1.5	1.5	1.8	1.6	1.5			-1.266	1.3472	1.3066	0	0.1	0.1	0.1	0.1	0.3	0.1
-1.3472	1.4336	1.3904	2	2	2.3	1.8	1.9	1.9	2	1.8	2	1.9	2.1	1.9	2	1.8	1.8			-1.3472	1.4336	1.3904	2.3	2.3	2.3	2	2.1	2	2	1.9	2.2	1.9	2	1.9	2.2	1.9	1.8			-1.3472	1.4336	1.3904	0.1	0.1	0	0.1	0.1	0.3	0.1
-1.4336	1.5255	1.47955	2.6	2.4	2.9	2.2	2.4	2.5	2.4	2.3	2.4	2.3	2.6	2.3	2.6	2.1	2.4			-1.4336	1.5255	1.47955	3	2.8	2.8	2.4	2.5	2.5	2.4	2.4	2.6	2.4	2.6	2.3	2.6	2.2	2.4			-1.4336	1.5255	1.47955	0	0	0.1	0.1	0.2	0.2	0.1
-1.5255	1.6233	1.5744	3.3	3.1	3.5	2.8	3	3.1	3	2.9	2.9	3	3.1	3	3.2	2.6	2.8			-1.5255	1.6233	1.5744	3.5	3.3	3.6	2.8	3.1	2.9	2.9	3	3.2	3	3.2	3.1	3	2.8	3			-1.5255	1.6233	1.5744	0.1	0.1	0.1	0.1	0.1	0.3	0.1
-1.6233	1.7274	1.67535	4.3	4	4.4	3.7	3.7	3.7	3.8	3.7	3.5	3.5	3.9	3.7	3.8	3.3	3.6			-1.6233	1.7274	1.67535	4.1	3.9	4.6	3.5	3.8	3.6	3.6	3.6	3.6	3.6	3.9	3.8	3.8	3.5	3.6			-1.6233	1.7274	1.67535	0.1	0.2	0.1	0.1	0.2	0.4	0.2
-1.7274	1.8381	1.78275	5	4.8	5.5	4.4	4.9	4.4	4.8	4.4	4.4	4.1	4.6	4.3	4.5	4.1	4.4			-1.7274	1.8381	1.78275	5.1	4.8	5.7	4.6	4.5	4.5	4.8	4.4	4.3	4.3	4.9	4.3	4.8	4	4.3			-1.7274	1.8381	1.78275	0.1	0.1	0.2	0.2	0.2	0.3	0.2
-1.8381	1.956	1.89705	5.9	5.9	6.4	5.1	5.6	5	5.7	4.9	5.5	5	5.6	5.1	5.6	4.7	5.4			-1.8381	1.956	1.89705	6.1	5.6	6.5	5.5	5.4	5.5	5.9	5.6	5.4	5.2	5.8	5.3	5.5	4.9	5.6			-1.8381	1.956	1.89705	0.1	0.2	0.2	0.2	0.2	0.4	0.2
-1.956	2.0814	2.0187	6.8	6.8	7.1	6	6.4	5.8	6.5	5.7	6.6	6.2	6.6	6	6.6	5.4	6.5			-1.956	2.0814	2.0187	7	6.8	6.8	6.6	6.3	6.1	6.7	6.5	6.6	6.1	6.9	6.4	6.6	5.8	7			-1.956	2.0814	2.0187	0.2	0.2	0.2	0.3	0.2	0.4	0.2
-2.0814	2.2148	2.1481	8	7.3	7.6	7.5	7.5	6.8	7.7	6.9	6.8	6.9	7	6.8	7.5	6.6	7.3			-2.0814	2.2148	2.1481	7.8	8.1	7.4	7.9	7.3	6.6	7.8	7.1	7.6	6.8	7.7	7.2	7.3	6.7	7.5			-2.0814	2.2148	2.1481	0.3	0.3	0.3	0.3	0.4	0.4	0.4
-2.2148	2.3568	2.2858	9	7.8	8.4	8.5	8.3	7.4	8.4	7.4	7.4	7.4	7.6	8	8	7.4	8.1			-2.2148	2.3568	2.2858	9	8.1	8	8.3	8.9	7.9	8.8	7.9	7.8	7.4	7.9	7.9	8.2	7.5	8.2			-2.2148	2.3568	2.2858	0.4	0.3	0.4	0.5	0.5	0.6	0.5
-2.3568	2.508	2.4324	8.9	8.6	9.1	8.7	8.7	8.1	8	8.1	7.9	8.5	7.9	8.8	8.6	7.7	8.8			-2.3568	2.508	2.4324	9.2	8.5	8.9	8.4	9.2	7.7	8.7	8	8	7.7	8	8.6	8.9	7.9	9.1			-2.3568	2.508	2.4324	0.6	0.5	0.7	0.5	0.6	0.6	0.5
-2.508	2.6688	2.5884	8.5	8.6	8.4	9	8	8.6	8	7.9	8.3	8.4	8.2	8.2	8.5	8.3	9.4			-2.508	2.6688	2.5884	7.9	8.6	8.8	8.5	8.9	7.5	8.5	7.7	7.9	8	8.1	8.9	8.9	7.9	8.8			-2.508	2.6688	2.5884	0.8	0.7	1.1	0.7	0.8	0.9	0.9
-2.6688	2.8399	2.75435	7.7	8.2	7	8.1	6.8	8.5	7.5	7.5	7.7	7.9	7.8	7.9	8.5	7.9	8.5			-2.6688	2.8399	2.75435	6.9	7.7	6.7	7.7	7.8	6.9	8.3	6.5	7.6	6.9	7.6	8.7	7.6	8.2	7.4			-2.6688	2.8399	2.75435	1	1	1.3	1.2	1.1	1.2	1
-2.8399	3.022	2.93095	6.5	6	6.3	7.5	6.6	6.4	6.9	6.9	6.9	6.4	7.1	7.1	7	6.7	7.2			-2.8399	3.022	2.93095	6	5.9	6.1	6.6	6.4	6.2	6.2	6.5	6.5	5.8	6.9	6.2	6.6	7.7	6.7			-2.8399	3.022	2.93095	1.6	1.3	1.9	1.8	1.6	1.6	1.5
-3.022	3.2157	3.11885	5.1	5.5	4.6	5.9	5.3	5.1	5.7	5.8	6	5.6	6	6.4	5.2	5.9	5.9			-3.022	3.2157	3.11885	5.4	5.1	5.4	4.9	4.5	5	4.9	6.1	5.1	4.9	6	4.7	4.8	5.2	5.9			-3.022	3.2157	3.11885	2	1.8	2.3	2.4	2	2.1	2.1
-3.2157	3.4219	3.3188	3.4	4	3.3	4.1	4.6	3.6	3.5	4.4	4.4	3	3.8	4.3	3.4	4.7	4.3			-3.2157	3.4219	3.3188	3.1	3.4	3.6	4.1	3.7	3.3	2.5	3.6	3.3	3.6	3.4	3.6	3.5	3.4	4			-3.2157	3.4219	3.3188	2.5	2.5	2.7	2.8	2.6	2.6	2.5
-3.4219	3.6413	3.5316	2.8	2	1.8	2.8	3.2	2.5	2.6	2.9	2.5	2.1	2.2	2.7	2.2	2.8	2.1			-3.4219	3.6413	3.5316	2.8	1.6	1.6	2	2.1	2.4	2.3	1.9	1.4	2.8	1.6	2.6	2.3	2.2	3			-3.4219	3.6413	3.5316	3.4	3	3.4	3.4	3.2	3.2	3.2
-3.6413	3.8748	3.75805	0.8	1.3	1.2	1.3	1.6	1	1.6	1.4	1.3	0.8	1.1	1.7	0.8	1.4	1			-3.6413	3.8748	3.75805	0.8	1.1	0.8	0.9	0.9	1.3	1	1.5	0.7	1.5	1.3	1.8	0.9	1.4	1			-3.6413	3.8748	3.75805	4.2	3.8	4.3	4	3.8	3.9	3.6
-3.8748	4.1232	3.999	0.3	0.7	0.5	0.5	0.6	0.4	0.8	0.8	0.3	0.5	0.7	0.8	0.7	0.9	0.7			-3.8748	4.1232	3.999	0.3	0.7	0.3	0.4	0.2	0.7	0.4	0.9	0.3	1.3	0.4	0.5	0.4	1	0.3			-3.8748	4.1232	3.999	4.9	4	4.7	4.7	4.3	4.2	4.3
-4.1232	4.3876	4.2554	0.2	0.9	0.3	0.4	0.4	0.1	0.2	0.7	0.1	0.5	0.2	0.5	0.4	0.4	0.2			-4.1232	4.3876	4.2554	0.2	0.1	0.3	0.1	0.1	0.2	0.2	0.3	0.2	0.3	0.2	0.3	0	0.2	0.1			-4.1232	4.3876	4.2554	5.2	4.9	5.5	5.1	4.9	4.7	4.6
-4.3876	4.6689	4.52825	0.1	0.8	0	0.3	0.4	0.2	0.3	0.4	0.2	0.5	0.6	0.4	0.4	0.4	0.5			-4.3876	4.6689	4.52825	0	0.1	0.5	0	0.4	0	0.1	0.4	0.3	0.1	0.2	0.5	0.2	0.3	0.5			-4.3876	4.6689	4.52825	5.5	4.7	6.1	5.6	4.8	5.6	5.1
-4.6689	4.9683	4.8186	0	0.4	0.2	0.6	0	0.4	0.2	0.5	0.2	0.1	0.4	0.2	0.3	0.1	0.3			-4.6689	4.9683	4.8186	0	0.3	0.1	0	0.2	0	0.2	0.7	0.1	0.5	0.1	0.7	0.3	0.4	0.1			-4.6689	4.9683	4.8186	5.3	4.9	6.1	5.4	5.5	5.8	5.8
-4.9683	5.2869	5.1276	0.1	0.8	0	0.1	0	0.2	0.1	0.4	0	0.4	0.6	0.2	0	0.1	0			-4.9683	5.2869	5.1276	0	0.3	0	0.3	0	0.3	0.2	0.2	0.4	0.4	0	0.2	0.1	0.1	0			-4.9683	5.2869	5.1276	5.3	5.5	5.6	5.6	5	5.4	5.6
-5.2869	5.6258	5.45635	0.2	0.6	0	0	0.2	0.3	0.7	0.3	0	0.6	0	0.3	0.1	0.2	0			-5.2869	5.6258	5.45635	0	0.4	0	0.1	0	0.1	0	0.2	0	0.3	0	0	0.2	0.2	0			-5.2869	5.6258	5.45635	5.3	5.5	5.6	5.5	6.1	5	5.5
-5.6258	5.9866	5.8062	0.8	0	0.2	0	0.2	0	0	0.4	0	0	0.4	0	0.1	0	0			-5.6258	5.9866	5.8062	0	0.3	0	0.4	0	0	0.3	0.3	0	0	0	0	0.2	0	0			-5.6258	5.9866	5.8062	5.7	5.7	5.5	5.4	5.5	4.5	5.1
-5.9866	6.3704	6.1785	0	0	0	0.4	0.2	0	0	0.1	0	0	0	0	0	0	0			-5.9866	6.3704	6.1785	0	0.1	0	0	0	0	0	0	0	0	0.1	0	0	0	0			-5.9866	6.3704	6.1785	5.1	4.9	4.9	5.5	5.5	4.2	6
-6.3704	6.7789	6.57465	0	0	0	0	0	0	0	0	0	0	0	0	0	0	0			-6.3704	6.7789	6.57465	0	0	0	0	0	0	0	0	0	0	0.3	0	0	0	0			-6.3704	6.7789	6.57465	5.6	5.2	5.4	4.4	5	4.5	5
-6.7789	7.2135	6.9962	0	0	0	0	0	0	0	0.5	0	0	0	0	0	0	0			-6.7789	7.2135	6.9962	0	0	0	0	0	0	0	0	0	0	0	0	0	0.5	0			-6.7789	7.2135	6.9962	4.8	5	5.1	4.7	4.7	5.3	4.1
-7.2135	7.676	7.44475	0	0	0	0	0	0	0	0	0	0	0	0	0	0	0			-7.2135	7.676	7.44475	0	0	0	0	0	0	0	0	0	0	0	0	0	0	0			-7.2135	7.676	7.44475	4.2	4.1	4	3.8	5.1	4	4.6
-7.676	8.1682	7.9221	0	0	0	0	0	0	0	0	0	0	0	0	0	0	0			-7.676	8.1682	7.9221	0	0	0	0	0	0	0	0	0	0	0	0	0	0	0			-7.676	8.1682	7.9221	3.9	3	3.7	3.9	4.4	4.3	4.5
-8.1682	8.6919	8.43005	0	0	0	0	0	0	0	0	0	0	0	0	0	0	0			-8.1682	8.6919	8.43005	0	0	0	0	0	0	0	0	0	0	0	0	0	0	0			-8.1682	8.6919	8.43005	3.9	3.9	3.2	3	4.1	3.5	4.2
-8.6919	9.2492	8.97055	0	0	0	0	0	0	0	0	0	0	0	0	0	0	0			-8.6919	9.2492	8.97055	0	0	0	0	0	0	0	0	0	0	0	0	0	0	0			-8.6919	9.2492	8.97055	2.9	3.8	2.2	3.3	4	2.6	3.2
-9.2492	9.8423	9.54575	0	0	0	0	0	0	0	0	0	0	0	0	0	0	0			-9.2492	9.8423	9.54575	0	0	0	0	0	0	0	0	0	0	0	0	0	0	0			-9.2492	9.8423	9.54575	3.7	3	2.3	2.8	2.4	2.8	3.5
-9.8423	10.4733	10.1578	0	0	0	0	0	0	0	0	0	0	0	0	0	0	0			-9.8423	10.4733	10.1578	0	0	0	0	0	0	0	0	0	0	0	0	0	0	0			-9.8423	10.4733	10.1578	2.2	3.9	1.8	2.4	2.4	2	2.6
-10.4733	11.1448	10.809	0	0	0	0	0	0	0	0	0	0	0	0	0	0	0			-10.4733	11.1448	10.809	0	0	0	0	0	0	0	0	0	0	0	0	0	0	0			-10.4733	11.1448	10.809	2	2.9	1.7	3	2.2	2.1	2.1
-11.1448	11.8594	11.5021	0	0	0	0	0	0	0	0	0	0	0	0	0	0	0			-11.1448	11.8594	11.5021	0	0	0	0	0	0	0	0	0	0	0	0	0	0	0			-11.1448	11.8594	11.5021	1.6	2.4	2	1.3	1.7	0.9	1.5
-11.8594	12.6198	12.2396	0	0	0	0	0	0	0	0	0	0	0	0	0	0	0			-11.8594	12.6198	12.2396	0	0	0	0	0	0	0	0	0	0	0	0	0	0	0			-11.8594	12.6198	12.2396	0.8	2.2	1.8	2	0.9	0.7	1.3
-12.6198	13.429	13.0244	0	0	0	0	0	0	0	0	0	0	0	0	0	0	0			-12.6198	13.429	13.0244	0	0	0	0	0	0	0	0	0	0	0	0	0	0	0			-12.6198	13.429	13.0244	1.7	0.7	1.1	1.2	0.5	0.9	1.4
-13.429	14.29	13.8595	0	0	0	0	0	0	0	0	0	0	0	0	0	0	0			-13.429	14.29	13.8595	0	0	0	0	0	0	0	0	0	0	0	0	0	0	0			-13.429	14.29	13.8595	0.6	1.1	0.1	0.3	0.5	0.9	0.3
-14.29	15.2063	14.7481	0	0	0	0	0	0	0	0	0	0	0	0	0	0	0			-14.29	15.2063	14.7481	0	0	0	0	0	0	0	0	0	0	0	0	0	0	0			-14.29	15.2063	14.7481	1.1	0.8	0.5	0.7	0.5	1.5	0.2
-15.2063	16.1813	15.6938	0	0	0	0	0	0	0	0	0	0	0	0	0	0	0			-15.2063	16.1813	15.6938	0	0	0	0	0	0	0	0	0	0	0	0	0	0	0			-15.2063	16.1813	15.6938	0.6	0.4	0.1	0.2	0.3	0.1	0.4
-16.1813	17.2188	16.7001	0	0	0	0	0	0	0	0	0	0	0	0	0	0	0			-16.1813	17.2188	16.7001	0	0	0	0	0	0	0	0	0	0	0	0	0	0	0			-16.1813	17.2188	16.7001	0	0.4	0.3	0	0	0.1	0.3
-17.2188	18.3228	17.7708	0	0	0	0	0	0	0	0	0	0	0	0	0	0	0			-17.2188	18.3228	17.7708	0	0	0	0	0	0	0	0	0	0	0	0	0	0	0			-17.2188	18.3228	17.7708	0	0	0.6	0.2	0	0.4	0
-18.3228	19.4976	18.9102	0	0	0	0	0	0	0	0	0	0	0	0	0	0	0			-18.3228	19.4976	18.9102	0	0	0	0	0	0	0	0	0	0	0	0	0	0	0			-18.3228	19.4976	18.9102	0.2	0	0	0	0.2	0.2	0
-19.4976	20.7477	20.1227	0	0	0	0	0	0	0	0	0	0	0	0	0	0	0			-19.4976	20.7477	20.1227	0	0	0	0	0	0	0	0	0	0	0	0	0	0	0			-19.4976	20.7477	20.1227	0	0.2	0.2	0	0	0	0
-20.7477	22.078	21.4128	0	0	0	0	0	0	0	0	0	0	0	0	0	0	0			-20.7477	22.078	21.4128	0	0	0	0	0	0	0	0	0	0	0	0	0	0	0			-20.7477	22.078	21.4128	0	0.2	0	0.1	0	0	0
-22.078	23.4936	22.7858	0	0	0	0	0	0	0	0	0	0	0	0	0	0	0			-22.078	23.4936	22.7858	0	0	0	0	0	0	0	0	0	0	0	0	0	0	0			-22.078	23.4936	22.7858	0	0	0	0	0	0	0
-23.4936	25	24.2468	0	0	0	0	0	0	0	0	0	0	0	0	0	0	0			-23.4936	25	24.2468	0	0	0	0	0	0	0	0	0	0	0	0	0	0	0			-23.4936	25	24.2468	0	0	0	0	0	0	0
[truncated: 26 more columns]

[truncated: 1 more sheets: S2Figure]
